# Supplementary material for: A catalogue of the tribe Sepidiini Eschscholtz, 1829 (Tenebrionidae, Pimeliinae) of the world
Source: Zookeys. 2019 May 13;844:1–121. doi: 10.3897/zookeys.844.34241 (PMC6527536; doi:10.3897/zookeys.844.34241)
Supplement: Supplementary material 1 [file zookeys-844-001-s001.csv]

Hypomelina	Argenticrinis	(Argenticrinis)	lossowi	Namibia	50 km from L?deritzbucht	-26.626389	15.142222
Hypomelina,Argenticrinis,(Argenticrinis),lossowi,Namibia,25 58'S; 16 02'E,-25.966667,16.033333
Hypomelina	Argenticrinis	(Argenticrinis)	lossowi	Namibia	28 miles W Sesriem Farm	-24.421455	15.735015
Hypomelina	Argenticrinis	(Argenticrinis)	lossowi	Namibia	30 km NE Luderitz	-26.537896	15.200158
Hypomelina	Argenticrinis	(Argenticrinis)	lossowi	Namibia	N Awasib	-25.408177	15.582947
Hypomelina	Argenticrinis	(Argenticrinis)	lossowi	Namibia	W Guinasib Mt.	-25.388748	15.601348
Hypomelina	Argenticrinis	(Argenticrinis)	lossowi	Namibia	E. Tsondab Plains	-24.017799	15.876963
Hypomelina	Argenticrinis	(Argenticrinis)	lossowi	Namibia	Sossusvlei	-24.705816	15.327221
Hypomelina	Argenticrinis	(Argenticrinis)	lossowi	Namibia	N Uri-Hauchab	-25.353682	15.169244
Hypomelina	Bombocnodulus	(Bombocnodulus)	crinicollis crinicollis	Zambia	Victoria Falls	-17.92238	25.864582
Hypomelina,Bombocnodulus,(Bombocnodulus),crinicollis crinicollis,Zambia,Kwando River 17.47S; 23.20E,-17.47,23.2
Hypomelina,Bombocnodulus,(Bombocnodulus),crinicollis crinicollis,Zambia,Lealui 15.12S; 22.59E,-15.12,22.59
Hypomelina,Bombocnodulus,(Bombocnodulus),crinicollis crinicollis,Zambia,Mongu 15.14S; 23.10E,-15.14,23.1
Hypomelina,Bombocnodulus,(Bombocnodulus),crinicollis crinicollis,Namibia,Popa Falls E. Bank 18.07S; 21.35E,-18.07,21.35
Hypomelina,Bombocnodulus,(Bombocnodulus),crinicollis crinicollis,Botswana,Thamalakane R. 20.08S; 23.23E,-20.08,23.23
Hypomelina	Bombocnodulus	(Bombocnodulus)	crinicollis crinicollis	Zambia	Victoria Falls	-17.55	25.49
Hypomelina,Bombocnodulus,(Bombocnodulus),crinicollis crinicollis,Namibia,W.Caprivi 18.02S; 22.18E,-18.02,22.18
Hypomelina,Bombocnodulus,(Bombocnodulus),crinicollis fortuitus,Namibia,Haruchas 24.57S; 18.52E,-24.57,18.52
Hypomelina,Bombocnodulus,(Bombocnodulus),crinicollis fortuitus,Namibia,Oostenwald 21.52S; 19.58E,-21.52,19.58
Hypomelina,Bombocnodulus,(Bombocnodulus),crinicollis fortuitus,Namibia,Rehoboth 23.12S; 17.05E,-23.12,17.05
Hypomelina,Bombocnodulus,(Bombocnodulus),crinicollis fortuitus,Namibia,Richthofen 22.34S; 17.45E,-22.34,17.45
Hypomelina	Bombocnodulus	(Bombocnodulus)	dollmani	Zambia	N.W.Rhodesia Kashitu N. of Broken Hill	-13.731203	28.640803
Hypomelina	Bombocnodulus	(Bombocnodulus)	longantennatus	Namibia	Mangetti Forest between Tsumkwe--Chassie	-19.322662	19.797498
Hypomelina,Bombocnodulus,(Bombocnodulus),longantennatus,Namibia,Uithou 366 22.52S; 19.46E,-22.52,19.46
Hypomelina	Bombocnodulus	(Bombocnodulus)	longantennatus	Namibia	Gobabis	-22.375283	18.970695
Hypomelina	Bombocnodulus	(Bombocnodulus)	torridus	Zambia	N.W.Rhodesia Mwengwa 27.40E	-27.4	13
Hypomelina	Bombocnodulus	(Bombocnodulus)	wittei	Democratic Republic of the Congo	Mabwe	-8.654178	26.512572
Hypomelina	Brinckia	(Brinckia)	australis	South Africa	Hodenklipbay 12km E	-30.21	17.25
Hypomelina	Brinckia	(Brinckia)	australis	South Africa	Namaq Coast Gembsbok Vlakte farm	-30.3	17.29
Hypomelina	Brinckia	(Brinckia)	australis	South Africa	Quaggafontein	-30.13	17.33
Hypomelina	Brinckia	(Brinckia)	australis	South Africa	Richtersveld Buffelsriv. valley	-29.36	17.14
Hypomelina	Brinckia	(Brinckia)	australis	South Africa	Graskom	-30.18	17.23
Hypomelina	Brinckia	(Brinckia)	debilis	Namibia	Walfish Bay	-22.9584	14.5057
Hypomelina	Brinckia	(Brinckia)	debilis	Namibia	Angra Fria	-18.2833	11.95
Hypomelina	Brinckia	(Brinckia)	debilis	Angola	Baia dos Tigres	-16.6	11.7167
Hypomelina	Brinckia	(Brinckia)	debilis	Namibia	Cape Cross	-21.7833	13.9333
Hypomelina	Brinckia	(Brinckia)	debilis	Namibia	Carlowa's Camp	-18.14	12.01
Hypomelina	Brinckia	(Brinckia)	debilis	Namibia	Conception Bay	-24.0167	14.55
Hypomelina	Brinckia	(Brinckia)	debilis	Namibia	Diamond Area	-24.35	14.42
Hypomelina	Brinckia	(Brinckia)	debilis	Namibia	Gobabeb	-23.5667	15.05
Hypomelina	Brinckia	(Brinckia)	debilis	Namibia	Henties Bay	-22.1167	14.2667
Hypomelina	Brinckia	(Brinckia)	debilis	Namibia	Hoanib R.M.	-19.3833	13.1
Hypomelina,Brinckia,(Brinckia),debilis,Namibia,delta 4km inland; Khumib R. M.,-18.8833,12.4167
Hypomelina	Brinckia	(Brinckia)	debilis	Namibia	3km S. Kuiseb delta	-23.1167	14.05
Hypomelina	Brinckia	(Brinckia)	debilis	Namibia	Kunene R. M.	-17.2667	11.8
Hypomelina,Brinckia,(Brinckia),debilis,Namibia,Kunene R. M. 45km S; Meob Bay (Fischersbrunn),-24.6167,14.7333
Hypomelina	Brinckia	(Brinckia)	debilis	Namibia	Mowebaai/Lower Hoanib Riv.	-19.3333	12.7167
Hypomelina	Brinckia	(Brinckia)	debilis	Namibia	Naribis nr (St Franciscus Bay)	-25.1333	14.85
Hypomelina	Brinckia	(Brinckia)	debilis	Namibia	Norakop	-24.5333	14.6833
Hypomelina	Brinckia	(Brinckia)	debilis	Namibia	Omaruru R.M.	-22.1167	14.2667
Hypomelina	Brinckia	(Brinckia)	debilis	Namibia	Rocky Point	-18.9833	12.4833
Hypomelina	Brinckia	(Brinckia)	debilis	Namibia	Sandwich Harbour	-23.3333	14.4667
Hypomelina	Brinckia	(Brinckia)	debilis	Namibia	Sarusas waterhole	-18.8333	12.4
Hypomelina,Brinckia,(Brinckia),debilis,Namibia,Sarusas W; Swakopmund,-22.6667,14.5167
Hypomelina	Brinckia	(Brinckia)	debilis	Namibia	Swakopmund 10 km NE Sylvia Hill	-25.1333	14.85
Hypomelina	Brinckia	(Brinckia)	debilis	Namibia	Unjab R. 4km from Mouth	-20.2	13.1667
Hypomelina	Brinckia	(Brinckia)	debilis	Namibia	Wlotzka's Baken	-22.4167	14.4333
Hypomelina	Brinckia	(Brinckia)	delicata	Namibia	Bogmansberg diamond area	-27.7833	16.4167
Hypomelina	Brinckia	(Brinckia)	insularis	Namibia	D.S.W.-Afr. Possession Ins.	-27.0128	15.1945
Hypomelina	Brinckia	(Brinckia)	insularis	Namibia	Hottentot Bay	-26.1333	14.95
Hypomelina	Brinckia	(Brinckia)	insularis	Namibia	Luderitz	-26.5833	15.1667
Hypomelina,Brinckia,(Brinckia),insularis,Namibia,Luderitz 15 mi N; Possession Island,-27.0167,15.2
Hypomelina	Brinckia	(Brinckia)	insularis	Namibia	Possession Island	-27.0128	15.1945
Hypomelina	Brinckia	(Brinckia)	insularis	Namibia	Angra Pequena	-26.5833	15.1667
Hypomelina	Brinckia	(Brinckia)	oograbiensis	South Africa	Oograbies	-29.2	17.0833
Hypomelina	Brinckia	(Brinckia)	oograbiensis	South Africa	Port Nolloth	-29.2572	16.889
Hypomelina	Brinckia	(Brinckia)	oograbiensis	South Africa	Farquarson	-29.25	17.15
Hypomelina	Brinckia	(Brinckia)	oograbiensis	South Africa	Jakkalsputs	-28.28	16.54
Hypomelina	Brinckia	(Brinckia)	serratina	South Africa	Pt Nolloth	-29.2572	16.889
Hypomelina	Brinckia	(Brinckia)	serratina	South Africa	Holgat	-28.9333	16.7833
Hypomelina	Brinckia	(Brinckia)	serratina	South Africa	Jakkalsputs	-28.4667	16.9
Hypomelina	Brinckia	(Brinckia)	serratina	South Africa	Rietfontein Coast	-28.8	16.5833
Hypomelina	Brinckia	(Brinckia)	vaga	South Africa	Namaland Port Nolloth	-29.2496	16.8814
Hypomelina	Brinckia	(Brinckia)	vaga	South Africa	Alexander Bay	-28.6667	16.5
Hypomelina	Brinckia	(Brinckia)	vaga	Namibia	15mi S Bogenfels	-27.45	15.4
Hypomelina	Brinckia	(Brinckia)	vaga	South Africa	Grootderm farm	-28.5	16.6333
Hypomelina	Brinckia	(Brinckia)	vaga	South Africa	Grootmist Coast	-29.65	17.0833
Hypomelina	Brinckia	(Brinckia)	vaga	South Africa	Holgat R. mouth	-28.9667	16.7167
Hypomelina	Brinckia	(Brinckia)	vaga	Namibia	Oranjemund	-28.55	16.45
Hypomelina	Brinckia	(Brinckia)	vaga	Namibia	Rietfontein Coast	-28.8	16.5833
Hypomelina	Brinckia	(Brinckia)	vaga	Namibia	Spencer Bay	-25.7833	14.9
Hypomelina	Brinckia	(Brinckia)	vaga	Namibia	Cape Cross	-21.7833	13.9333
Hypomelina	Brinckia	(Brinckia)	vaga	Namibia	Rooibank (near Walfischbay)	-23.1797	14.6494
Hypomelina	Brinckia	(Brinckia)	vaga	Namibia	Port Nolloth	-29.2572	16.889
Hypomelina	Hypomelus	(Hypomelus)	peringueyi	South Africa	Kronstad	-27.65	27.233333
Hypomelina	Hypomelus	(Hypomelus)	profugus	South Africa	Fraserburg	-31.914444	21.511944
Hypomelina	Hypomelus	(Hypomelus)	servus	South Africa	East London	-33	27.9
Hypomelina	Hypomelus	(Hypomelus)	servus	South Africa	Graham?s Town	-33.31	26.526667
Hypomelina	Hypomelus	(Hypomelus)	servus	South Africa	Somerset East	-32.716667	25.583333
Hypomelina,Iugidorsum,(Iugidorsum),cumstriis cumstriis,Namibia,Wildeheim Ost 384; Keetmanshoop,-26.5791,18.1336
Hypomelina	Iugidorsum	(Iugidorsum)	cumstriis cumstriis	South Africa	Twee Rivieren	-26.4725	20.6116
Hypomelina	Iugidorsum	(Iugidorsum)	cumstriis cumstriis	South Africa	Mata Mata	-25.7677	20.0013
Hypomelina	Iugidorsum	(Iugidorsum)	cumstriis cumstriis	Namibia	Mukorob	-20.3831	15.434
Hypomelina	Iugidorsum	(Iugidorsum)	cumstriis cumstriis	Namibia	Koes	-25.9371	19.1229
Hypomelina	Iugidorsum	(Iugidorsum)	cumstriis cumstriis	Namibia	Onze Rust	-25.6908	19.1756
Hypomelina	Iugidorsum	(Iugidorsum)	cumstriis magnum	Namibia	Windhoek	-22.5666	17.1
Hypomelina	Iugidorsum	(Iugidorsum)	cumstriis magnum	Namibia	Khorixas	-20.35	14.95
Hypomelina	Iugidorsum	(Iugidorsum)	cumstriis prominens	South Africa	Bak River near Aries	-28.1833	20.05
Hypomelina	Iugidorsum	(Iugidorsum)	cumstriis prominens	South Africa	Fraserburg	-31.9167	21.5167
Hypomelina	Iugidorsum	(Iugidorsum)	cumstriis prominens	South Africa	Upington	-28.4667	21.2333
Hypomelina	Iugidorsum	(Iugidorsum)	sinestriis	Namibia	Rotegab 95 Keetmanshoop	-26.5791	18.1336
Hypomelina	Iugidorsum	(Iugidorsum)	sinestriis	South Africa	11-17 km S Goodhouse	-29.0333	18.2167
Hypomelina	Sulcipectus	(Sulcipectus)	cumcavus	Namibia	Krone	-20.5138	14.0415
Hypomelina	Sulcipectus	(Sulcipectus)	cumcavus	Namibia	Bethanis	-20.401	14.4015
Hypomelina	Sulcipectus	(Sulcipectus)	cumcavus	Namibia	Tsisab River Brandberg	-21.1081	14.6642
Hypomelina	Sulcipectus	(Sulcipectus)	cumcavus	Namibia	Duineveld	-18.9517	14.6108
Hypomelina	Sulcipectus	(Sulcipectus)	levis	Namibia	Kanaan	-25.8453	16.1578
Hypomelina	Sulcipectus	(Sulcipectus)	levis	Namibia	Sossusvlei	-24.7353	15.344
Hypomelina	Trachynotidus	(Trachynotidus)	alstoni	South Africa	Fraserburg Cape Colony	-31.9808	21.513
Hypomelina,Trachynotidus,(Trachynotidus),cognatus,South Africa,Bechuanaland; Taungs,-27.5518,24.7664
Hypomelina	Trachynotidus	(Trachynotidus)	eximius	South Africa	Calvinia	-31.4739	19.7734
Hypomelina	Trachynotidus	(Trachynotidus)	eximius	South Africa	O'kiep	-29.5955	17.8736
Hypomelina	Triangulipenna	(Triangulipenna)	lacuna	South Africa	5 miles S of Van Rhyn's Pass	-31.3833	19
Hypomelina	Uniungulum	(Uniungulum)	hoeschi	Namibia	Rooibank	-23.1797	14.6494
Molurina	Amiantus	(Amiantus)	costipennis	South Africa	Mphome	-23.477065	29.159076
Molurina	Amiantus	(Amiantus)	decemcostatus	Mozambique	Delagoa	-25.761154	32.517168
Molurina	Amiantus	(Amiantus)	globulipennis	Mozambique	Zambezia (Manica)	-18.25	35
Molurina	Amiantus	(Amiantus)	globulipennis	Mozambique	Delagoa. Temb?	-27.048412	32.422039
Molurina	Amiantus	(Amiantus)	mechowi	Zimbabwe	Zambezia (Salisbury)	-18.06667	30.78333
Molurina	Amiantus	(Amiantus)	octocostatus	South Africa	Transvaal (Barberton)	-25.786111	31.053056
Molurina	Amiantus	(Amiantus)	octocristatus	Mozambique	Delagoa	-25.761154	32.517168
Molurina	Amiantus	(Amiantus)	pusillus	South Africa	Transvaal (Zoutpansberg)	-23.00837	29.76899
Molurina	Amiantus	(Amiantus)	undosus	South Africa	Pretoria	-25.725556	28.243889
Molurina	Arturium	(Arturium)	absciri	Ethiopia	El Dere	5.0876	43.05292
Molurina	Arturium	(Arturium)	ater	Tanzania	Kilimanjaro	-3.066667	37.35
Molurina	Arturium	(Arturium)	auriculatus	Tanzania	Ukerewe	-2.095967	33.009797
Molurina	Arturium	(Arturium)	benanum	Tanzania	Ubena	-6.647599	38.042865
Molurina	Arturium	(Arturium)	crispatus	Tanzania	Uzambara	-4.748588	38.500086
Molurina	Arturium	(Arturium)	crispatus	Tanzania	Ugueno-Gebirge	-3.066667	37.35
Molurina	Arturium	(Arturium)	crispatus	Tanzania	Useguha	-5.5	38
Molurina	Arturium	(Arturium)	crispatus	Tanzania	Ruvu Fl.-Handei	-5.082221	38.367525
Molurina	Arturium	(Arturium)	crispatus	Tanzania	Dar-es-Salaam	-6.785254	39.115577
Molurina	Arturium	(Arturium)	crispatus	Tanzania	Kilossa und Iringa	-6.820759	36.990794
Molurina	Arturium	(Arturium)	crispatus	Tanzania	Litema Berge	-3.000043	37.000054
Molurina	Arturium	(Arturium)	crispatus	Tanzania	Hohenfriedeberg	-4.578077	38.34858
Molurina	Arturium	(Arturium)	dallastai	Kenya	Sirimon Track	-0.025273	37.303999
Molurina	Arturium	(Arturium)	fiomicum	Tanzania	Ufiomi	-4.285546	35.838972
Molurina	Arturium	(Arturium)	fulleborni	Tanzania	Konde-Unyika	-9.25	33.116667
Molurina	Arturium	(Arturium)	gebieni	Tanzania	Manow	-9.25	33.8
Molurina	Arturium	(Arturium)	glauningi	Tanzania	Rikwa-See	-7.997472	32.341861
Molurina	Arturium	(Arturium)	methneri	Tanzania	Umbulu	-3.85	35.533333
Molurina	Arturium	(Arturium)	parvulus	Kenya	Boran Galla	1.43627	38.9077
Molurina	Arturium	(Arturium)	pretiosum	Tanzania	Manjara-See	-3.624015	35.89558
Molurina	Arturium	(Arturium)	tenuecostatus	Tanzania	Mwika	-3.283161	37.586938
Molurina	Arturium	(Arturium)	undaticostis	Tanzania	Uzambara	-4.748588	38.500086
Molurina	Arturium	(Arturium)	wembericum	Tanzania	Wembere Steppe	-4.166667	34.183333
Molurina	Brachyphrynus	(Brachyphrynus)	abyssinicus breuningi	Chad	IIes du Lac Tchad	13.103492	14.699786
Molurina	Brachyphrynus	(Brachyphrynus)	gallanus	Ethiopia	Dolo	4.166667	42.066667
Molurina	Brachyphrynus	(Brachyphrynus)	kuntzeni	Kenya	Tanagebiet	-2.383001	40.449914
Molurina	Brachyphrynus	(Brachyphrynus)	petrosus erlangeri	Somalia	Umfudu	2.133137	42.410007
Molurina	Brachyphrynus	(Brachyphrynus)	petrosus erlangeri	Somalia	Fanole	0.750833	42.652778
Molurina	Brachyphrynus	(Brachyphrynus)	petrosus erlangeri	Tanzania	Songoro	-5.13021	36.0863
Molurina	Brachyphrynus	(Brachyphrynus)	petrosus erlangeri	Somalia	Heleschid	0.983333	42.65
Molurina	Brachyphrynus	(Brachyphrynus)	petrosus petrosus	Kenya	Kibwezi	-2.4077	37.968621
Molurina	Brachyphrynus	(Brachyphrynus)	petrosus petrosus	Kenya	Djipe-See	-3.581667	37.755278
Molurina	Brachyphrynus	(Brachyphrynus)	petrosus petrosus	Tanzania	Umbugwe	-3.244998	37.222417
Molurina	Brachyphrynus	(Brachyphrynus)	petrosus petrosus	Tanzania	Ssonyo	-2.100206	35.593745
Molurina	Brachyphrynus	(Brachyphrynus)	petrosus petrosus	Tanzania	Massai-Ngaruka	-2.983	35.95
Molurina	Brachyphrynus	(Brachyphrynus)	petrosus petrosus	Tanzania	Usambara	-4.75	38.5
Molurina	Brachyphrynus	(Brachyphrynus)	petrosus petrosus	Kenya	Ikutha	-2.066334	38.166248
Molurina	Brachyphrynus	(Brachyphrynus)	petrosus petrosus	Tanzania	Massaisteppe	-4.445403	36.985337
Molurina	Brachyphrynus	(Brachyphrynus)	placidus	South Sudan	Gondokoro	4.890533	31.675263
Molurina	Brachyphrynus	(Brachyphrynus)	somalicus	Ethiopia	Guran Madscha Nora	5.5	41.066667
Molurina	Brachyphrynus	(Brachyphrynus)	somalicus	Somalia	Umfudu	2.133137	42.410007
Molurina	Brachyphrynus	(Brachyphrynus)	subnodosus	Somalia	Mogadishu	2.033333	45.333333
Molurina	Brachyphrynus	(Brachyphrynus)	wachei	Somalia	Galla	4.166667	42.066667
Molurina	Dichtha	(Dichtha)	cubica	South Africa	Durban	-29.883333	31.05
Molurina	Dichtha	(Dichtha)	modesta	Mozambique	Catandica	-18.056389	33.174722
Molurina	Dichtha	(Dichtha)	transvalica	South Africa	Modderfontein	-26.0845	28.1669
Molurina	Dichtha	(Dichtha)	quedenfeldti	Mozambique	Nyasasee	-12.258963	34.890081
Molurina	Distretus	(Distretus)	dissociatus	South Africa	Heidelberg	-26.500556	28.358333
Molurina	Distretus	(Distretus)	dissociatus	Zimbabwe	Victoria Falls	-17.929655	25.819957
Molurina	Distretus	(Distretus)	mashunus	Zimbabwe	Salisbury	-17.829167	31.052222
Molurina	Distretus	(Distretus)	undosus	Democratic Rep. Congo	between Lubilasch and Lomami	-4.700388	26.058947
Molurina	Distretus	(Distretus)	undatus	South Africa	Von Natal	-28.648913	30.810582
Molurina	Distretus	(Distretus)	vietus	South Africa	Leydenburg	-25.096	30.446
Molurina	Distretus	(Perdistretus)	acutecostatus	Angola	Benguella et Humpata	-13.932344	13.734921
Molurina	Distretus	(Perdistretus)	angolanus	Angola	Benguela	-12.55	13.416667
Molurina	Distretus	(Perdistretus)	auritus	Angola	between Capelongo and Dundo	-10.861701	18.725011
Molurina	Distretus	(Perdistretus)	duartei	Angola	Baliundo	-12.195833	15.855556
Molurina	Distretus	(Perdistretus)	duartei	Angola	Benguela	-12.580556	13.408333
Molurina	Distretus	(Perdistretus)	duartei	Angola	Caconda	-13.766667	15.083333
Molurina	Distretus	(Perdistretus)	duartei	Angola	Dundo	-7.542138	20.652056
Molurina	Distretus	(Perdistretus)	gracilis	Zambia	Mpika	-11.83	31.46
Molurina	Distretus	(Perdistretus)	mormolyce	Angola	Caconda	-13.766667	15.083333
Molurina	Distretus	(Perdistretus)	mormolyce	Angola	Caluquembe	-13.78473	14.68092
Molurina	Distretus	(Perdistretus)	strioliceps	Angola	Bailundo	-12.179756	15.853742
Molurina	Distretus	(Perdistretus)	schoutedeni	Democratic Rep. Congo	Biano	-10.23934	26.04795
Molurina	Distretus	(Perdistretus)	schoutedeni	Democratic Rep. Congo	Katentania	-10.316314	25.916703
Molurina	Distretus	(Perdistretus)	schoutedeni	Democratic Rep. Congo	Elisabethville	-11.649067	27.455483
Molurina	Distretus	(Perdistretus)	upembensis	Democratic Rep. Congo	Lusinga	-8.925652	27.202154
Molurina	Distretus	(Perdistretus)	upembensis	Democratic Rep. Congo	Mukana	-9.180012	27.190303
Molurina	Distretus	(Perdistretus)	upembensis	Democratic Rep. Congo	Kapero	-11.3704	26.02087
Molurina	Distretus	(Perdistretus)	vilhenai	Angola	Dundo	-7.366667	20.816667
Molurina	Euphrynus	(Euphrynus)	carinatus	Zambia	Victoria Falls	-17.924778	25.858056
Molurina	Euphrynus	(Euphrynus)	jansei	South Africa	Zebediela	-24.31	29.27
Molurina	Euphrynus	(Euphrynus)	sexdentatus	South Africa	Koedoes River	-23.648611	31.145
Molurina	Euphrynus	(Euphrynus)	sexdentatus	South Africa	Blaauwberg	-23.13944	28.99797
Molurina	Glyptophrynus	(Glyptophrynus)	cordipennis	Madagascar	Lambomakandro	-22.699926	44.699914
Molurina	Glyptophrynus	(Glyptophrynus)	madecassus madecassus	Madagascar	Horombe Plateau	-21.13333	46.1
Molurina	Glyptophrynus	(Glyptophrynus)	madecassus madecassus	Madagascar	Ankororoka	-23.348264	43.847253
Molurina	Glyptophrynus	(Glyptophrynus)	madecassus pauliani	Madagascar	Efoetsy	-24.073654	43.695451
Molurina	Glyptophrynus	(Glyptophrynus)	ovipennis ovipennis	Madagascar	Anakao	-23.662257	43.66314
Molurina	Glyptophrynus	(Glyptophrynus)	ovipennis ovipennis	Madagascar	Efoetsy	-24.073654	43.695451
Molurina	Glyptophrynus	(Glyptophrynus)	ovipennis serricostatus	Madagascar	Beloha	-25.173563	45.061183
Molurina	Glyptophrynus	(Glyptophrynus)	tenuesculptus crassigranulatus	Madagascar	Andranohinaly	-23.283166	43.983408
Molurina	Glyptophrynus	(Glyptophrynus)	tenuesculptus crassigranulatus	Madagascar	Lambomakandro	-22.699926	44.699914
Molurina	Glyptophrynus	(Glyptophrynus)	tenuesculptus crassigranulatus	Madagascar	Antanimora	-24.816667	45.666667
Molurina	Glyptophrynus	(Glyptophrynus)	tenuesculptus crassigranulatus	Madagascar	Bas Mangoky	-23.45	45.21667
Molurina	Glyptophrynus	(Glyptophrynus)	tenuesculptus crassigranulatus	Madagascar	Morondava	-20.283056	44.283056
Molurina	Glyptophrynus	(Glyptophrynus)	tenuesculptus crassigranulatus	Madagascar	Ankazoabo	-22.291082	44.514699
Molurina	Glyptophrynus	(Glyptophrynus)	tenuesculptus crassigranulatus	Madagascar	Sakaraha	-22.913654	44.531608
Molurina	Glyptophrynus	(Glyptophrynus)	tenuesculptus tenuesculptus	Madagascar	Lambomakandro	-22.699926	44.699914
Molurina	Glyptophrynus	(Glyptophrynus)	voeltzkowi	Madagascar	Andranohinaly	-23.283166	43.983408
Molurina	Glyptophrynus	(Glyptophrynus)	voeltzkowi	Madagascar	between Ampanihy and Androka	-24.692528	44.747779
Molurina	Melanolophus	(Melanolophus)	gridellii	Etiopia	Uarandab	7.132906	44.101545
Molurina	Melanolophus	(Melanolophus)	lomianus	Etiopia	Uarandab	7.132906	44.101545
Molurina	Melanolophus	(Melanolophus)	sexcostatus benardellii	Somalia	North from Mogadisco	2.066667	45.366667
Molurina	Melanolophus	(Melanolophus)	sexcostatus gibbithorax	Etiopia	Uarandab	7.132906	44.101545
Molurina	Melanolophus	(Melanolophus)	sexcostatus hellardi	Somalia	Gardo	9.58253	49.22933
Molurina	Melanolophus	(Melanolophus)	sexcostatus sexcostatus	Somalia	Burao	9.524167	45.536944
Molurina	Melanolophus	(Melanolophus)	sexcostatus tuberculatus	Somalia	Galcaio	6.769722	47.430833
Molurina	Melanolophus	(Melanolophus)	sexcostatus tuberculatus	Somalia	Nogal	8.16667	49
Molurina	Moluris	(Moluris)	pseudonitida	Namibia	Kubub	-27.966667	19.016667
Molurina	Phrynocolus	(Phrynocolopsis)	denhardti denhardti	Kenya	Witu	-2.384689	40.442476
Molurina	Phrynocolus	(Phrynocolopsis)	denhardti fractus	Kenya	Ikutha	-2.066055	38.177447
Molurina	Phrynocolus	(Phrynocolopsis)	desaegeri	Democratic Rep. of Congo	Lufira	-9.985435	27.022979
Molurina	Phrynocolus	(Phrynocolopsis)	desaegeri	Zambia	Kateke	-14.880305	24.573976
Molurina	Phrynocolus	(Phrynocolopsis)	desaegeri	Democratic Rep. of Congo	Lusinga	-8.926797	27.200309
Molurina	Phrynocolus	(Phrynocolopsis)	desaegeri	Burundi	Mbuye	-3.241389	29.691667
Molurina	Phrynocolus	(Phrynocolopsis)	desaegeri	Democratic Rep. of Congo	Lusinga	-8.923954	27.200094
Molurina	Phrynocolus	(Phrynocolopsis)	desaegeri	Democratic Rep. of Congo	Mukana	-9.176115	27.185496
Molurina	Phrynocolus	(Phrynocolopsis)	desaegeri	Democratic Rep. of Congo	Kabwekanono	-5.80947	28.568616
Molurina	Phrynocolus	(Phrynocolopsis)	desaegeri	Democratic Rep. of Congo	Katongo	-5.565469	16.381273
Molurina	Phrynocolus	(Phrynocolopsis)	desaegeri	Democratic Rep. of Congo	Pelenge	-2.764995	22.614907
Molurina	Phrynocolus	(Phrynocolopsis)	desaegeri	Democratic Rep. of Congo	Kaziba	-9.137306	26.880804
Molurina	Phrynocolus	(Phrynocolopsis)	desaegeri	Zambia	Kankunda	-11.7	27.16667
Molurina	Phrynocolus	(Phrynocolopsis)	desaegeri	Democratic Rep. of Congo	Kabwoe sur Muye	-8.800261	26.869441
Molurina	Phrynocolus	(Phrynocolopsis)	frondosus	Kenya	Vom See Jipe	-3.45	37.73
Molurina	Phrynocolus	(Phrynocolopsis)	subfrondosus	Somalia	Solole	0.287751	41.957299
Molurina	Phrynocolus	(Phrynocolopsis)	subfrondosus	Somalia	Umfudu	2.133137	42.410007
Molurina	Phrynocolus	(Phrynocolopsis)	subfrondosus	Somalia	Fanole	0.750833	42.652778
Molurina	Phrynocolus	(Phrynocolus)	felinus	Congo	Oberer Sangha	1.616667	16.05
Molurina	Phrynocolus	(Phrynocolus)	spinolai spinolai	Sudan	Weisser Nil und Ober-Aegypten	15.623611	32.501944
Molurina	Phrynocolus	(Phrynocolus)	spinolai spinolai	Nigeria	Benue	7.333333	8.75
Molurina	Phrynocolus	(Phrynocolus)	spinolai spinolai	Cameroon	Garua	9.352305	13.377702
Molurina	Phrynocolus	(Phrynocolus)	spinolai spinolai	Cameroon	Obersanga Uham	3.941791	14.698493
Molurina	Phrynocolus	(Phrynocolus)	spinolai spinolai	Nigeria	Bama	11.537092	13.692746
Molurina	Phrynocolus	(Phrynocolus)	spinolai wilkei	Nigeria	Benue	7.333333	8.75
Molurina	Phrynocolus	(Phrynocolus)	theryi	Central African Republic	Fort Crampel	6.981871	19.19187
Molurina	Phrynocolus	(Phrynocolus)	theryi	Central African Republic	Niam-Niam	4.334872	28.698283
Molurina	Phrynocolus	(Phrynocolus)	theryi	Central African Republic	Kemo	5.75	19.083333
Molurina	Phrynocolus	(Spinophrynus)	spinipennis	Tanzania	Lindi	-9.784394	39.340664
Molurina	Phrynophanes	(Phrynophanes)	citernii	Somalia	Bohotle	8.230556	46.326667
Molurina	Phrynophanes	(Phrynophanes)	cryptisculptus	Somalia	Garoe	8.419562	48.472388
Molurina	Phrynophanes	(Phrynophanes)	gredleri	South Sudan	Gondokoro	4.904446	31.675251
Molurina	Phrynophanes	(Phrynophanes)	gredleri	Kenya	Witu	-2.384689	40.442476
Molurina	Phrynophanes	(Phrynophanes)	humilis	Etiopia	Abu el Kater	9.316667	42.116667
Molurina	Phrynophanes	(Phrynophanes)	lateritius	Ethiopia	Dolo Lodscha	4.633333	41.733333
Molurina	Phrynophanes	(Phrynophanes)	lateritius	Somalia	Djido-Damaso	3.15296	41.33565
Molurina	Phrynophanes	(Phrynophanes)	lateritius	Somalia	Umfudu	2.133137	42.410007
Molurina	Phrynophanes	(Phrynophanes)	neumanni	Ethiopia	Scheikh Hussein	7.75	40.7
Molurina	Phrynophanes	(Phrynophanes)	scortecii	Somalia	Galcaio	6.769722	47.430833
Molurina	Phrynophanes	(Phrynophanes)	schoutedeni	Democratic Rep. of Congo	Luashi	-10.92832	23.60804
Molurina	Phrynophanes	(Phrynophanes)	schoutedeni	Democratic Rep. of Congo	Kinda	-9.300779	25.057196
Molurina	Phrynophanes	(Phrynophanes)	squamifer gridellianus	Somalia	North from Mogadisco	2.066667	45.366667
Molurina	Phrynophanes	(Phrynophanes)	squamifer gridellianus	Somalia	North from Merca	1.755044	44.771376
Molurina	Phrynophanes	(Phrynophanes)	squamifer squamifer	Somalia	Mogadisco	2.033333	45.333333
Molurina	Physophrynus	(Physophrynus)	bufo	Tanzania	Zanzibar	-6.041145	39.286204
Molurina	Physophrynus	(Physophrynus)	bredoi	Tanzania	Ikuu Station	-6.933876	31.208666
Molurina	Physophrynus	(Physophrynus)	crenatocostatus	Tanzania	Usambara	-4.748674	38.499657
Molurina	Physophrynus	(Physophrynus)	kaszabi	Tanzania	Ussagara	-6	37.5
Molurina	Physophrynus	(Physophrynus)	manicanus	Mozambique	Manica	-19.11639	33.48333
Molurina	Physophrynus	(Physophrynus)	revoili	Tanzania	Tabora	-5.016667	32.816667
Molurina	Psammodes	(Psammodes)	algoensis	Mozambique	Maputo	-25.965556	32.588611
Molurina	Psammodes	(Psammodes)	basuto	Lesotho	Mahlatsa	-29.216667	28
Molurina	Psammodes	(Psammodes)	basuto	Lesotho	Mount Morosi	-30.278611	27.872222
Molurina	Psammodes	(Psammodes)	barbatus	South Africa	Potchefstroom	-26.715	27.103333
Molurina	Psammodes	(Psammodes)	bennigseni	Tanzania	Lindi	-9.992991	39.689842
Molurina	Psammodes	(Psammodes)	caelatus	South Africa	Port Elizabeth	-33.958056	25.6
Molurina	Psammodes	(Psammodes)	caelatus	South Africa	Uitenhage	-33.766667	25.4
Molurina	Psammodes	(Psammodes)	diabolicus diabolicus	South Africa	Alexander Bay	-28.583333	16.483333
Molurina	Psammodes	(Psammodes)	diabolica tactilis	Namibia	Rooilepel	-28.247056	16.654737
Molurina	Psammodes	(Psammodes)	diabolicus tactilis	Namibia	Daberas Dunes	-28.188468	16.729839
Molurina	Psammodes	(Psammodes)	eberlanzi	Namibia	Namib (L?deritzbudit)	-24.751944	15.276389
Molurina	Psammodes	(Psammodes)	eberlanzi	Namibia	Haalenberg	-26.61667	15.51667
Molurina	Psammodes	(Psammodes)	ethologus	South Africa	Eshowe	-28.888333	31.448333
Molurina	Psammodes	(Psammodes)	fartus	South Africa	Pietersburg	-23.9	29.45
Molurina	Psammodes	(Psammodes)	flagrans	South Africa	Johannesburg	-26.133333	27.9
Molurina	Psammodes	(Psammodes)	gariesus	South Africa	Garies	-30.566815	17.986807
Molurina	Psammodes	(Psammodes)	glaber	South Africa	Humansdorp	-34.033333	24.766667
Molurina	Psammodes	(Psammodes)	glabratus bienus	Angola	between Cubango and Cuito	-18.027778	20.79194
Molurina	Psammodes	(Psammodes)	herero	Namibia	Windhuk	-22.557074	17.046429
Molurina	Psammodes	(Psammodes)	hottentottus	South Africa	Clanwilliam	-32.204387	18.901555
Molurina	Psammodes	(Psammodes)	incongruens	South Africa	Port Alfred	-33.6	26.9
Molurina	Psammodes	(Psammodes)	intermedius	South Africa	Stellenbosch	-33.916667	18.85
Molurina	Psammodes	(Psammodes)	janitor	Botswana	Macloutsie	-21.532053	27.404549
Molurina	Psammodes	(Psammodes)	janitor	Zimbabwe	Bulawayo	-20.17	28.58
Molurina	Psammodes	(Psammodes)	janitor	Zimbabwe	Fort Victoria	-20.0625	30.823611
Molurina	Psammodes	(Psammodes)	janitor	Zimbabwe	Salisbury	-17.829167	31.052222
Molurina	Psammodes	(Psammodes)	janitor	Zimbabwe	Sebakwe	-18.801871	29.94664
Molurina	Psammodes	(Psammodes)	kamagasus	South Africa	Kamaggas	-29.716667	17.483333
Molurina	Psammodes	(Psammodes)	kubub	Namibia	Kubub	-27.966667	19.016667
Molurina	Psammodes	(Psammodes)	kuisip	Namibia	Kubub	-27.966667	19.016667
Molurina	Psammodes	(Psammodes)	lethargicus	South Africa	Knysna	-34.011496	23.054751
Molurina	Psammodes	(Psammodes)	mashunus	x	Zambesia Upper Hanyani River	x	x
Molurina	Psammodes	(Psammodes)	mimipinguis	South Africa	Port Elizabeth	-33.958056	25.6
Molurina	Psammodes	(Psammodes)	mulleri	South Africa	Pella	-29.033333	19.15
Molurina	Psammodes	(Psammodes)	nigrisaxicola	Angola	Pungo Andongo	-9.6625	15.583889
Molurina	Psammodes	(Psammodes)	perfidus	Zimbabwe	Salisbury	-17.829167	31.052222
Molurina	Psammodes	(Psammodes)	pilifer	South Africa	Oudtshoorn	-33.583333	22.2
Molurina	Psammodes	(Psammodes)	pinguis	South Africa	Grahamstown	-33.31	26.526667
Molurina	Psammodes	(Psammodes)	placidus	South Africa	Johannesburg	-26.133333	27.9
Molurina	Psammodes	(Psammodes)	profanus	South Africa	Pella	-29.033333	19.15
Molurina	Psammodes	(Psammodes)	raucus	Namibia	Damaraland	-22.253889	15.190833
Molurina	Psammodes	(Psammodes)	refleximargo	Namibia	Usakos	-22.000166	15.586864
Molurina	Psammodes	(Psammodes)	rugulosus	South Africa	Port Elizabeth	-33.958056	25.6
Molurina	Psammodes	(Psammodes)	rugulosus	South Africa	Uitenhage	-33.766667	25.4
Molurina	Psammodes	(Psammodes)	rugulosus	South Africa	Port Alfred	-33.6	26.9
Molurina	Psammodes	(Psammodes)	rusticus	South Africa	Worcester	-33.645	19.443611
Molurina	Psammodes	(Psammodes)	scabratus gariepinus	South Africa	Brandkaross	-28.477356	16.684778
Molurina	Psammodes	(Psammodes)	scabratus gariepinus	Namibia	Orangemund	-28.551667	16.426389
Molurina	Psammodes	(Psammodes)	scabratus gariepinus	South Africa	Upington	-28.4	21.266667
Molurina	Psammodes	(Psammodes)	scabratus gariepinus	South Africa	Prieska	-29.566667	22.716667
Molurina	Psammodes	(Psammodes)	schultzei	Namibia	Namib between Kuikop and Tsirub	-26.733333	15.45
Molurina	Psammodes	(Psammodes)	sellatus sellatus	Nigeria	Calabar	5.001291	8.342789
Molurina	Psammodes	(Psammodes)	sellatus uriai	Angola	Mocamedes	-15.205358	12.167286
Molurina	Psammodes	(Psammodes)	semipilosus	South Africa	Potchefstroom	-26.715	27.103333
Molurina	Psammodes	(Psammodes)	solitarius	South Africa	Riversdale	-34.096944	21.262222
Molurina	Psammodes	(Psammodes)	spiculosus	South Africa	Matjiesfontein	-33.216667	20.583333
Molurina	Psammodes	(Psammodes)	togatus	South Africa	Eshowe	-28.888333	31.448333
Molurina	Psammodes	(Psammodes)	transvaalensis	South Africa	Potchefstroom	-26.715	27.103333
Molurina	Psammodes	(Psammodes)	tuberculipennis	Namibia	Damaraland	-22.253889	15.190833
Molurina	Psammodes	(Psammodes)	tuberculipennis	Namibia	Windhuk	-22.557074	17.046429
Molurina	Psammodes	(Psammodes)	uniformis litoralis	South Africa	Mossel Bay	-34.183333	22.133333
Molurina	Psammodes	(Psammodes)	uniformis rugigaster	South Africa	Laingsburg	-33.195	20.859167
Molurina	Psammodes	(Psammodes)	uniformis rugigaster	South Africa	Beaufort	-32.35	22.583333
Molurina	Psammodes	(Psammodes)	uniformis rugigaster	South Africa	Worcester	-33.645	19.443611
Molurina	Psammodes	(Psammodes)	uniformis rugigaster	South Africa	Williston	-31.35	20.916667
Molurina	Psammodes	(Psammodes)	uniformis rugigaster	South Africa	Vogelfontein	-29.616667	26.2
Molurina	Psammodes	(Psammodes)	uniformis rugigaster	South Africa	Prince Albert	-33.225278	22.03
Molurina	Psammodes	(Psammodes)	uniformis rugigaster	South Africa	Willowmore	-33.283333	23.483333
Molurina	Psammodes	(Psammodes)	validus	Tanzania	Lindi	-9.992991	39.689842
Molurina	Psammodes	(Psammodes)	vialis tuberculifer	South Africa	Cape peninsula	-34.356842	18.473989
Molurina	Psammodes	(Psammodes)	vialis vialis	South Africa	surroundings of Buffelbout	-30.325743	22.467115
Molurina	Psammodes	(Psammodes)	zschokkei	Namibia	Beulah	-19.633333	14.833333
Molurina	Psammodes	(Psammodes)	zschokkei	Namibia	Zesfontein	-26.099269	28.37142
Molurina	Psammodes	(Psammodes)	zschokkei	Namibia	Kaoko Otavi	-18.300822	13.651435
Molurina	Psammophanes	(Psammolophus)	acuticosta	Somalia	Mogadisco	2.033333	45.333333
Molurina	Psammophanes	(Psammolophus)	lomii	Somalia	Mogadisco	2.033333	45.333333
Molurina	Psammophanes	(Psammophanes)	angulicauda	Kenya	Nairobi	-1.266667	36.8
Molurina	Psammophanes	(Psammophanes)	antinorii	Erithrea	Amhara Scioa	9	39
Molurina	Psammophanes	(Psammophanes)	beccarii sudanicus	Kenya	Fort Sibout	-0.75	35.05
Molurina	Psammophanes	(Psammophanes)	borosi	Zambia	Mweru-Wantipa	-8.7	29.766667
Molurina	Psammophanes	(Psammophanes)	castanopterus	Kenya	Ribe bei Mombaza	-3.8833	39.6333
Molurina	Psammophanes	(Psammophanes)	catenatus	Ethiopia	Dirre-Daoua	9.6	41.866667
Molurina	Psammophanes	(Psammophanes)	catenatus	Kenya	lake Rodolphe	3.193843	36.446355
Molurina	Psammophanes	(Psammophanes)	catenatus	Kenya	Ngare Nyouki	-2.13345	36.05054
Molurina	Psammophanes	(Psammophanes)	camiadei	Mozambique	Catandica	-18.056389	33.174722
Molurina	Psammophanes	(Psammophanes)	densepunctatus	Tanzania	Kondoa	-4.724444	35.833889
Molurina	Psammophanes	(Psammophanes)	granuliger	Tanzania	Mahenge	-8.683333	36.716667
Molurina	Psammophanes	(Psammophanes)	kilimandjarus	Tanzania	Kilimanjaro	-3.066667	37.35
Molurina	Psammophanes	(Psammophanes)	leakeyi	Kenya	tana-Sabaki	-2.599006	40.33862
Molurina	Psammophanes	(Psammophanes)	mirei	Sudan	Djebel Marra	12.95	24.27
Molurina	Psammophanes	(Psammophanes)	nairobiensis	Kanya	Nairobi (Ngang forest)	-1.316457	36.737482
Molurina	Psammophanes	(Psammophanes)	nairobiensis	Kenya	Karuka Forest	-1.250573	36.84527
Molurina	Psammophanes	(Psammophanes)	nairobiensis	Kenya	Naivasha	-0.719444	36.429167
Molurina	Psammophanes	(Psammophanes)	nairobiensis	Kenya	Kedong	-1.049399	36.56495
Molurina	Psammophanes	(Psammophanes)	nairobiensis	Kenya	Athi River	-1.45	36.983333
Molurina	Psammophanes	(Psammophanes)	nairobiensis	Kenya	Mangu	-8.14497	26.22883
Molurina	Psammophanes	(Psammophanes)	naivashanus	Kenya	Naivasha	-0.719444	36.429167
Molurina	Psammophanes	(Psammophanes)	pilosiusculus pilosiusculus	Democratic Rep. of Congo	Kiwu-See	-2.09053	28.805022
Molurina	Psammophanes	(Psammophanes)	pilosiusculus ruandanus	Rwanda	Gabiro-1.561944	30.391111	x
Molurina	Psammophanes	(Psammophanes)	plicatoides	Ethiopia	Yavello	4.883333	38.083333
Molurina	Psammophanes	(Psammophanes)	plicatus multilineatus	Kenya	Naivasha	-0.719444	36.429167
Molurina	Psammophanes	(Psammophanes)	plicatus multilineatus	Kenya	Kedong	-1.049399	36.56495
Molurina	Psammophanes	(Psammophanes)	plicatus multilineatus	Tanzania	Ngorongoro	-3.2	35.45
Molurina	Psammophanes	(Psammophanes)	plicatus plicatus	Kenya	Djipe-See	-3.581667	37.755278
Molurina	Psammophanes	(Psammophanes)	plicatus plicipennis	Kenya	Olgasalic	-1.577878	36.446228
Molurina	Psammophanes	(Psammophanes)	praetenuis subtomentosus	Eritrea	Asmara	15.333333	38.916667
Molurina	Psammophanes	(Psammophanes)	pyriformis	Eritrea	Uarandab	7.134791	44.098197
Molurina	Psammophanes	(Psammophanes)	terrenus crassecostatus	Democratic Rep. of Congo	Ishwa	-3.23956	17.80869
Molurina	Psammophanes	(Psammophanes)	terrenus crassecostatus	Democratic Rep. of Congo	Mahagi-Niarembe	2.306891	30.978098
Molurina	Psammophanes	(Psammophanes)	terrenus rugilineatus	Democratic Rep. of Congo	Mai (Elgon district)	-2.591	19.335
Molurina	Psammophanes	(Psammophanes)	terrenus rugilineatus	Kenya	Kisumu	-0.1	34.75
Molurina	Psammophanes	(Psammophanes)	terrenus terrenus	Kenya	lake Rodolphe	3.193843	36.446355
Molurina	Psammophanes	(Psammophrynopsis)	frommi	Mozambique	Nyassa	-13.25	36.5
Molurina	Psammophanes	(Psammophrynopsis)	frommi	Tanzania	Utngule	-8.879951	33.304519
Molurina	Psammophanes	(Psammophrynopsis)	frommi	Tanzania	Konde-Unyika	-9.25	33.116667
Molurina	Psammophanes	(Psammophrynus)	jokli	Zambia	Abercorn-8.845833	31.372222	x
Molurina	Psammophanes	(Psammophrynus)	penicillatus penicillatus	Democratic Rep. Congo	Elisabethville	-11.649067	27.455483
Molurina	Psammophanes	(Psammophrynus)	penicillatus piacatus	Democratic Rep. Congo	Mwene Ditu	-7	23.45
Molurina	Psammophanes	(Psammophrynus)	poccilator	Democratic Rep. Congo	Kapiri	-10.306446	26.205049
Molurina	Psammophanes	(Psammostretus)	bisbicostatus bisbicostatus	Democratic Rep. Congo	Kapema-Kipaila	-10.75137	28.32436
Molurina	Psammophanes	(Psammostretus)	bisbicostatus leleupi	Democratic Rep. Congo	Kundelungu	-10	28
Molurina	Psammophanes	(Psammostretus)	circumscriptus	Mozambique	Nyassa	-13.25	36.5
Molurina	Psammophanes	(Psammostretus)	circumscriptus	Zambia	Abercorn	-8.845833	31.372222
Molurina	Psammophanes	(Psammostretus)	erectepilosus erectepilosus	Zimbabwe	Futwe	-17	30.46667
Molurina	Psammophanes	(Psammostretus)	erectepilosus tanganyikanus	Zambia	Wembare Steppe	-8.845833	31.372222
Molurina	Psammophanes	(Psammostretus)	maculicollis	Zambia	Abercorn-8.845833	31.372222	x
Molurina	Psammophanes	(Psammostretus)	maculicollis	Zambia	Mweru-Wantipa	-8.7	29.766667
Molurina	Psammophanes	(Psammostretus)	neavei	Zambia	Mpika	-11.83	31.46
Molurina	Psammophanes	(Psammostretus)	punctipilus	Democratic Rep. of Congo	Kaswabilenga	-11.020817	26.953754
Molurina	Psammophanes	(Psammostretus)	punctipilus	Democraric Rep. of Congo	Lubudi	-9.962244	25.927347
Molurina	Psammophanes	(Psammostretus)	prosodoides	Zambia	Mpika	-11.83	31.46
Molurina	Psammophanes	(Psammostretus)	prosodoides	Mozambique	Nyassa	-13.25	36.5
Molurina	Psammophanes	(Psammotyriopsis)	bredoi	Zambia	Mweru-Wantipa	-8.7	29.766667
Molurina	Psammophanes	(Psammotyriopsis)	bredoi	Zambia	Abercorn	-8.845833	31.372222
Molurina	Psammophanes	(Psammotyriopsis)	bredoi	Zambia	Mataka	-15.167411	29.765809
Molurina	Psammophanes	(Somalarabes)	ahlmedoensis	Somalia	Erigavo	10.618056	47.37
Molurina	Psammophanes	(Somalarabes)	benardellii	Yemen	Bergland Umgebung von Taiz	13.578889	44.021944
Molurina	Psammophanes	(Somalarabes)	hemmingi	Somalia	Erigavo	10.618056	47.37
Molurina	Psammophanes	(Somalarabes)	nogalus	Somalia	Callis	8.43472	49.04722
Molurina	Psammotyria	(Psammotyria)	attenuatus magnophthaimus	Tanzania	Tabora	-5.016667	32.816667
Molurina	Psammotyria	(Psammotyria)	attenuatus magnophthaimus	Zambia	Mpangwe	-13.55	27.7
Molurina	Psammotyria	(Psammotyria)	ertli ertli	Tanzania	Madibira	-8.2	34.816667
Molurina	Psammotyria	(Psammotyria)	ertli spinosocostatus	Tanzania	Uhehe	-6	37.3
Molurina	Psammotyria	(Psammotyria)	ertli spinosocostatus	Tanzania	Langenburg	-9.25	33.65
Molurina	Psammotyria	(Psammotyria)	lateridens lateridens	Tanzania	Tabora	-5.016667	32.816667
Molurina	Psammotyria	(Psammotyria)	lateridens nyassicus	Tanzania	Langenburg	-9.25	33.65
Molurina	Psammodes	(Psammodes)	procustes	Mozambique	Delagoa Bay	-25.829182	32.482423
Oxurina	Decoriplus	(Decoriplus)	aequabilis	Namibia	Abachaus	-19.7167	16.58
Oxurina	Decoriplus	(Decoriplus)	aequabilis	Namibia	Ike	-19.7533	16.6244
Oxurina	Decoriplus	(Decoriplus)	calvus	Namibia	Franzfontein Kaokoveld	-20.2134	15.0164
Oxurina	Decoriplus	(Decoriplus)	calvus	Namibia	Kaoka Otavi	-18.3013	13.6529
Oxurina,Decoriplus,(Decoriplus),calvus,Namibia,Opuwo; Kaokoland,-18.0577,13.8382
Oxurina	Decoriplus	(Decoriplus)	convexus	Zambia	Mazabuka	-15.8662	27.7468
Oxurina,Decoriplus,(Decoriplus),costimargo,Namibia,Opuwo; Kaokoland,-18.0577,13.8382
Oxurina,Decoriplus,(Decoriplus),costimargo,Namibia,Orumana; Kaokoland,-18.2667,13.8833
Oxurina	Decoriplus	(Decoriplus)	costimargo	Namibia	Ombazu	-17.8	15.75
Oxurina	Decoriplus	(Decoriplus)	costimargo	Namibia	Otjitanda	-17.6172	12.8668
Oxurina	Decoriplus	(Decoriplus)	costimargo	Namibia	Otjitundua	-18.65	14.2333
Oxurina,Decoriplus,(Decoriplus),costimargo,Namibia,Otjimbumbe; Kunene River,-17.5,14.2502
Oxurina	Decoriplus	(Decoriplus)	costimargo	Namibia	Hoarusib Otshu	-18.3	13.2833
Oxurina	Decoriplus	(Decoriplus)	costimargo	Namibia	Kaoko Otvai	-18.3013	13.6529
Oxurina	Decoriplus	(Decoriplus)	discicollis	Namibia	Tsumeb	-19.2836	17.737
Oxurina	Decoriplus	(Decoriplus)	discicollis	Namibia	Gaub	-19.4795	17.7468
Oxurina	Decoriplus	(Decoriplus)	granulimargo	South Africa	Zebedela	-24.3076	29.2671
Oxurina	Decoriplus	(Decoriplus)	granulimargo	South Africa	Pietersburg	-23.8992	29.451
Oxurina	Decoriplus	(Decoriplus)	granulimargo	South Africa	Slypsteenkop (= Slypsteendrift)	-25.5456	26.6418
Oxurina	Decoriplus	(Decoriplus)	hamatus	Zambia	Mwengwa	-15.2883	25.9811
Oxurina	Decoriplus	(Decoriplus)	hamatus	Zambia	Solwezi	-12.1664	26.3835
Oxurina	Decoriplus	(Decoriplus)	hamatus	Zambia	Feira	-15.6262	30.4044
Oxurina	Decoriplus	(Decoriplus)	hieroglyphicus	Namibia	Abachaus	-19.7167	16.58
Oxurina	Decoriplus	(Decoriplus)	hieroglyphicus	Namibia	Andoni	-18.4267	17.2418
Oxurina	Decoriplus	(Decoriplus)	hieroglyphicus	Namibia	Delhi	-20.3667	15.6833
Oxurina	Decoriplus	(Decoriplus)	hieroglyphicus	Namibia	Dordabis	-22.9483	17.6618
Oxurina	Decoriplus	(Decoriplus)	hieroglyphicus	South Africa	Douglas (Griqualand West)	-29.1142	23.7503
Oxurina	Decoriplus	(Decoriplus)	hieroglyphicus	Namibia	Duineveld	-18.9515	14.6104
Oxurina	Decoriplus	(Decoriplus)	hieroglyphicus	Namibia	Eendrag	-20.3333	15.75
Oxurina	Decoriplus	(Decoriplus)	hieroglyphicus	Namibia	Excelsior 286	-22.4498	17.6333
Oxurina	Decoriplus	(Decoriplus)	hieroglyphicus	Namibia	Fransfontein	-20.2134	15.0164
Oxurina	Decoriplus	(Decoriplus)	hieroglyphicus	Namibia	Gaub	-19.4795	17.7468
Oxurina	Decoriplus	(Decoriplus)	hieroglyphicus	Namibia	Gautscha Pan	-19.9143	20.5993
Oxurina	Decoriplus	(Decoriplus)	hieroglyphicus	South Africa	Gemsbokvlakte	-25.9008	24.4998
Oxurina	Decoriplus	(Decoriplus)	hieroglyphicus	Botswana	Gemsbok Pan	-21.6667	21.5833
Oxurina	Decoriplus	(Decoriplus)	hieroglyphicus	Namibia	Ghaub	-19.5175	17.7802
Oxurina,Decoriplus,(Decoriplus),hieroglyphicus,Namibia,Gobabis; 8 miles W,-22.4472,18.979
Oxurina	Decoriplus	(Decoriplus)	hieroglyphicus	Namibia	Gobiswater	-19.3831	18.1506
Oxurina	Decoriplus	(Decoriplus)	hieroglyphicus	Namibia	Halaii	-19.0333	16.5
Oxurina	Decoriplus	(Decoriplus)	hieroglyphicus	Namibia	Hardap Dam	-24.5006	17.8599
Oxurina	Decoriplus	(Decoriplus)	hieroglyphicus	Namibia	Harmonie	-22.7721	16.3125
Oxurina	Decoriplus	(Decoriplus)	hieroglyphicus	Namibia	Ike	-19.7533	16.6244
Oxurina	Decoriplus	(Decoriplus)	hieroglyphicus	Namibia	Kalidona	-21.2833	18.0667
Oxurina	Decoriplus	(Decoriplus)	hieroglyphicus	Namibia	Kalkfontein 732 42 miles W	-19.5	18.3667
Oxurina	Decoriplus	(Decoriplus)	hieroglyphicus	Namibia	Kaoko Otavi	-18.3013	13.6529
Oxurina	Decoriplus	(Decoriplus)	hieroglyphicus	Namibia	Kapupuhedi	-19.1243	16.0699
Oxurina	Decoriplus	(Decoriplus)	hieroglyphicus	Namibia	Karibib	-21.938	15.855
Oxurina	Decoriplus	(Decoriplus)	hieroglyphicus	South Africa	Kimberley	-28.7298	24.7477
Oxurina	Decoriplus	(Decoriplus)	hieroglyphicus	South Africa	Kowares (= Kawares)	-19.065	14.3516
Oxurina	Decoriplus	(Decoriplus)	hieroglyphicus	Namibia	Mata Mata	-25.7673	19.9998
Oxurina	Decoriplus	(Decoriplus)	hieroglyphicus	Namibia	Namutoni	-18.8077	16.9403
Oxurina	Decoriplus	(Decoriplus)	hieroglyphicus	Namibia	Narib Ost	-24.1667	17.7
Oxurina	Decoriplus	(Decoriplus)	hieroglyphicus	Botswana	N'gami Africae	-20.4999	22.6671
Oxurina	Decoriplus	(Decoriplus)	hieroglyphicus	Namibia	Okahandja	-21.9835	16.9167
Oxurina	Decoriplus	(Decoriplus)	hieroglyphicus	Namibia	Okaukuejo	-19.1761	15.9163
Oxurina	Decoriplus	(Decoriplus)	hieroglyphicus	Namibia	Ombika	-19.3282	15.929
Oxurina	Decoriplus	(Decoriplus)	hieroglyphicus	Namibia	Onguma	-18.7307	17.0487
Oxurina	Decoriplus	(Decoriplus)	hieroglyphicus	Namibia	Onze Rust	-25.6908	19.1756
Oxurina	Decoriplus	(Decoriplus)	hieroglyphicus	Namibia	Otjikoto	-19.1952	17.5504
Oxurina	Decoriplus	(Decoriplus)	hieroglyphicus	Namibia	Outjo	-20.109	16.1548
Oxurina	Decoriplus	(Decoriplus)	hieroglyphicus	Namibia	Outjo 100 miles W	-20.109	16.1548
Oxurina	Decoriplus	(Decoriplus)	hieroglyphicus	Namibia	Ovita	-21.5712	16.5649
Oxurina	Decoriplus	(Decoriplus)	hieroglyphicus	Namibia	Regenstein	-22.7339	17.0357
Oxurina	Decoriplus	(Decoriplus)	hieroglyphicus	Namibia	Rehoboth	-23.3212	17.0878
Oxurina	Decoriplus	(Decoriplus)	hieroglyphicus	Namibia	Richthofen	-22.5334	17.75
Oxurina	Decoriplus	(Decoriplus)	hieroglyphicus	Namibia	Rietfontein	-21.9107	20.9097
Oxurina	Decoriplus	(Decoriplus)	hieroglyphicus	Namibia	Sandkraal	-22.3833	18.7333
Oxurina	Decoriplus	(Decoriplus)	hieroglyphicus	Namibia	Stamprietfontein	-24.3438	18.4026
Oxurina	Decoriplus	(Decoriplus)	hieroglyphicus	Namibia	Steinhausen	-21.8249	18.2333
Oxurina	Decoriplus	(Decoriplus)	hieroglyphicus	Namibia	Tsumeb	-19.2836	17.737
Oxurina	Decoriplus	(Decoriplus)	hieroglyphicus	South Africa	Twee Rivieren	-26.4731	20.6124
Oxurina	Decoriplus	(Decoriplus)	hieroglyphicus	Namibia	Tzobaas	-19.7499	15.8833
Oxurina	Decoriplus	(Decoriplus)	hieroglyphicus	Namibia	Usakos	-22.0028	15.5863
Oxurina	Decoriplus	(Decoriplus)	hieroglyphicus	South Africa	Vaalbank	-25.1556	28.8469
Oxurina	Decoriplus	(Decoriplus)	hieroglyphicus	South Africa	Vryburg	-26.9608	24.7288
Oxurina	Decoriplus	(Decoriplus)	hieroglyphicus	Namibia	Wildheim Ost	-26.4832	19.5667
Oxurina	Decoriplus	(Decoriplus)	humerus	Angola	Omupanda	-17.1897	15.8053
Oxurina	Decoriplus	(Decoriplus)	humerus	Namibia	Oshikango Ovamboland	-17.3925	15.8906
Oxurina	Decoriplus	(Decoriplus)	humerus	Angola	Rocadas	-16.7481	14.9812
Oxurina	Decoriplus	(Decoriplus)	humerus	Namibia	Kalkfontein	-19.5	18.3667
Oxurina	Decoriplus	(Decoriplus)	humerus	Namibia	75 mi NW of Namutoni	-18.8077	16.9407
Oxurina	Decoriplus	(Decoriplus)	humerus	Angola	Namakunde	-17.3069	15.845
Oxurina	Decoriplus	(Decoriplus)	humerus	Namibia	Otjimbumbe Kunene R'	-17.5	14.2502
Oxurina	Decoriplus	(Decoriplus)	pictus	Botswana	N'gami Africae	-20.4999	22.6671
Oxurina	Decoriplus	(Decoriplus)	pictus	Botswana	Kuke Pan	-23.3115	24.4792
Oxurina	Decoriplus	(Decoriplus)	pictus	Namibia	Oostenwald	-21.8666	19.6331
Oxurina	Decoriplus	(Decoriplus)	pictus	Zimbabwe	Plumtree	-20.4994	27.8022
Oxurina	Decoriplus	(Decoriplus)	striatulus	South Africa	Chapudi	-22.9158	29.5532
Oxurina,Decoriplus,(Decoriplus),striatulus,Zimbabwe,"Beit bridge 'Sud Rhodesie""",-22.218,29.9861
Oxurina	Decoriplus	(Decoriplus)	striatulus	South Africa	Bandelierskop Transvaal	-23.3214	29.8062
Oxurina	Miripronotum	(Miripronotum)	prominoculatum	Namibia	Wildheim Ost	-26.4832	19.5667
Oxurina	Namibomodes	(Namibomodes)	maculicollis	Namibia	Rooibank	-23.1797	14.6494
Oxurina	Namibomodes	(Namibomodes)	maculicollis	Namibia	Gobabeb	-23.5667	15.05
Oxurina	Namibomodes	(Namibomodes)	serrimargo	Namibia	surroundings of Luderitz	-26.6086	15.1378
Oxurina	Namibomodes	(Namibomodes)	serrimargo	Namibia	Bogenfels	-27.45	15.4
Oxurina	Namibomodes	(Namibomodes)	serrimargo	Namibia	Pomona	-27.193479	15.302198
Oxurina,Namibomodes,(Namibomodes),serrimargo,Namibia,Charlottenthal; 15 miles north-east of Luderitz,-26.481587,15.332031
Oxurina	Namibomodes	(Namibomodes)	serrimargo	Namibia	Grasplatz	-26.727274	15.300141
Oxurina	Namibomodes	(Namibomodes)	serrimargo	Namibia	10 miles West of Haalenberg	-26.618863	15.354932
Oxurina	Namibomodes	(Namibomodes)	serrimargo	Namibia	Gobabeb	-23.5667	15.05
Oxurina	Namibomodes	(Namibomodes)	serrimargo	Namibia	Walvis Bay	-22.9484	14.5118
Oxurina	Namibomodes	(Namibomodes)	serrimargo	Namibia	Swakopmund	-22.6667	14.5167
Oxurina	Namibomodes	(Namibomodes)	serrimargo	Namibia	Rocky Point	-18.996	12.4777
Oxurina	Namibomodes	(Namibomodes)	zarcoi	Namibia	Gobabeb	-23.5667	15.05
Oxurina	Namibomodes	(Namibomodes)	zarcoi	Namibia	Rooibank	-23.179989	14.648883
Oxurina	Namibomodes	(Namibomodes)	zarcoi	Namibia	Sossus Vlei	-24.728881	15.353833
Oxurina	Oxura	(Oxura)	connexa	South Africa	Outiep	-30.5936	17.8514
Oxurina	Oxura	(Oxura)	connexa	South Africa	Garies	-30.5623	17.9892
Oxurina	Oxura	(Oxura)	margoabsolutus margoabsolutus	Namibia	Kuibis Great Namaqualand	-26.6193	16.7449
Oxurina	Oxura	(Oxura)	margoabsolutus puncticollis	Namibia	Rotegab 95 Keetmanshoop	-26.625	18.2009
Oxurina	Oxura	(Oxura)	margoabsolutus puncticollis	South Africa	15 km SW Pofadder Cape	-29.1291	19.3963
Oxurina	Oxura	(Oxura)	margoabsolutus puncticollis	South Africa	50 km SW Pofadder	-29.1291	19.3963
Oxurina	Oxura	(Oxura)	punctipennis	South Africa	Verkeerde Vlei	-26.823	24.6969
Oxurina	Oxura	(Oxura)	punctipennis	South Africa	Vogelfontein	-28.9473	23.7181
Oxurina	Oxura	(Oxura)	punctipennis	Namibia	45 km S Chamais	-27.8496	15.6827
Oxurina	Oxura	(Oxura)	punctipennis	South Africa	15 km SW Pofadder	-29.1291	19.3963
Oxurina	Oxura	(Oxura)	rufotibiata planipennata	Namibia	Kanaan 104 Luderitz	-26.6428	15.1636
Oxurina	Oxura	(Oxura)	rufotibiata planipennata	Namibia	Kanaan 140 Keetmanshoop	-26.625	18.2009
Oxurina	Oxura	(Oxura)	rufotibiata rufotibiata	Namibia	Wildheim Ost 384 Keetmanshoop	-26.625	18.2009
Oxurina	Oxura	(Oxura)	rufotibiata rufotibiata	Namibia	Vogelstrausskluft 87 Bethanien	-26.5091	17.1514
Oxurina	Oxura	(Oxura)	rufotibiata rufotibiata	South Africa	Nossob Camp	-25.4557	20.5702
Oxurina	Oxura	(Oxura)	setosa	South Africa	Capetown	-33.971	18.542
Oxurina	Oxura	(Oxura)	setosa	South Africa	Constandia	-34.0386	18.4282
Oxurina	Oxura	(Oxura)	setosa	South Africa	Somereset West	-34.0941	18.8497
Oxurina	Palpomodes	(Palpomodes)	halophilus	Namibia	few miles S. of Cape Cross and 2 miles inland	-21.7833	13.9333
Oxurina	Palpomodes	(Palpomodes)	physopterus physopterus	Namibia	Walvis Bay	-22.9484	14.5118
Oxurina	Palpomodes	(Palpomodes)	physopterus physopterus	Namibia	Swakopmund	-22.6667	14.5167
Oxurina	Palpomodes	(Palpomodes)	physopterus physopterus	Namibia	Rocky Point	-18.996	12.4777
Oxurina	Palpomodes	(Palpomodes)	physopterus angolensis	Angola	Port Alexander	-15.8	11.85
Oxurina	Palpomodes	(Pygmaeodes)	rudebecki	Namibia	Skeleton Coast near Rocky Point	-18.995825	12.480388
Oxurina	Pterostichula	(Pterostichula)	aridipaludis	Namibia	Sossusvlei Diamond area	-24.7281	15.336
Oxurina,Pterostichula,(Pterostichula),aridipaludis,Namibia,Kanaan 104; Luderitz,-26.6428,15.1636
Oxurina	Pterostichula	(Pterostichula)	broomoides	South Africa	40 mi W of willowmore	-33.2934	23.488
Oxurina	Pterostichula	(Pterostichula)	broomoides	South Africa	Willowmore	-33.2934	23.488
Oxurina	Pterostichula	(Pterostichula)	calathoides	South Africa	Griqualand West: Kimberley	-28.7432	24.7734
Oxurina	Pterostichula	(Pterostichula)	diaphana	South Africa	Brandkross (=Brandkaross) Richtersveld	-28.1275	16.8909
Oxurina	Pterostichula	(Pterostichula)	dubia	Namibia	Wildheim Keetmanshoop	-26.625	18.2009
Oxurina	Pterostichula	(Pterostichula)	dubia	Namibia	Chulon part of Narib Ost 602 Mariental	-24.601	17.9424
Oxurina	Pterostichula	(Pterostichula)	dubia	Namibia	Onze Rust 192 Rehoboth	-23.3212	17.0878
Oxurina	Pterostichula	(Pterostichula)	dubia	Namibia	Koes Keetmanshoop	-26.625	18.2009
Oxurina	Pterostichula	(Pterostichula)	ellamariae	Namibia	Oshikango Ovamboland	-17.3977	15.8906
Oxurina	Pterostichula	(Pterostichula)	infuscata	South Africa	Willowmore	-33.2934	23.488
Oxurina,Pterostichula,(Pterostichula),kung,Namibia,Between Tsumkwe and Chassie; north eastern SWA,-19.598,20.5029
Oxurina	Pterostichula	(Pterostichula)	kung	Botwswana	Kaotwe	-22.5488	23.2564
Oxurina	Pterostichula	(Pterostichula)	kung	Namibia	Gobabis	-22.4472	18.979
Oxurina	Pterostichula	(Pterostichula)	namaqua	South Africa	Van Rhynsdorp	-31.6093	18.7424
Oxurina	Pterostichula	(Pterostichula)	quarzophila	South Africa	Pofadder Bushmanland	-29.1291	19.3963
Oxurina	Pterostichula	(Pterostichula)	quarzophila	South Africa	Namies Noord Kenhardt	-29.3481	21.1552
Oxurina	Pterostichula	(Pterostichula)	solitudo	Namibia	Rotegab 96 Keetmanshoop	-26.625	18.2009
Oxurina	Pterostichula	(Ripicolodes)	arenicola	South Africa	Between Twee Revieren and Witdraai southwestern Kalahrai	-26.6604	20.6326
Oxurina	Pterostichula	(Ripicolodes)	arenicola	Namibia	Wildheim	-26.4832	19.5667
Oxurina	Pterostichula	(Ripicolodes)	fontanalis	Namibia	Stamprietfontein	-24.3453	18.4027
Oxurina	Pterostichula	(Ripicolodes)	fontanalis	Namibia	Kanaan	-26.6428	15.1636
Oxurina	Pterostichula	(Ripicolodes)	misanthropa kunensis	Namibia	Swartbooisdrif Kunene River	-17.3451	13.8642
Oxurina	Pterostichula	(Ripicolodes)	misanthropa kunensis	Angola	near Naulila Kunene River	-17.2008	14.6826
Oxurina	Pterostichula	(Ripicolodes)	misanthropa kunensis	Namibia	Ohopoho Kaokoland	-18.0581	13.8362
Oxurina	Pterostichula	(Ripicolodes)	misanthropa kunensis	Namibia	Ebony	-22.003	15.5791
Oxurina	Pterostichula	(Ripicolodes)	misanthropa misanthropa	Namibia	Gautscha Pan northeast South West Africa	-19.81	20.5749
Oxurina	Pterostichula	(Ripicolodes)	omurambestris	Namibia	Okarukondovi eastern Damaraland	-21.5683	18.1737
Oxurina	Pterostichula	(Ripicolodes)	parvicollis	Namibia	Between Orupembe and Marienfluss	-17.9817	12.5714
Oxurina	Pterostichula	(Ripicolodes)	parvicollis	Namibia	Orupembe Kaokoveld	-18.1599	12.5627
Oxurina	Stenethmus	(Stenethmus)	impuncticollis	Tanzania	Kilimandjaro Aruscha	-3.36985	36.680444
Oxurina	Stenethmus	(Stenethmus)	impuncticollis	Tanzania	NW Usagara	-2.675921	32.98391
Oxurina	Stenethmus	(Stenethmus)	massaicus	Tanzania	Massaisteppe	-4.445403	36.985337
Oxurina	Stenethmus	(Stenethmus)	poggii	Mozambique	Beira	-19.745829	34.885763
Oxurina	Stenethmus	(Stenethmus)	punctipleuris	Tanzania	Utengule	-8.883173	33.312178
Oxurina	Stenethmus	(Stenethmus)	punctipleuris	Tanzania	Songwe	-8.943631	33.243987
Oxurina	Stenethmus	(Stenethmus)	punctiventris	Tanzania	Lindi	-9.993536	39.698981
Oxurina	Stenethmus	(Stenethmus)	rhodesianus	Zambia	Lusaka	-15.437624	28.339706
Oxurina	Stenethmus	(Stenethmus)	szunyoghyi	Tanzania	Katesh S. of Mt. Hanang 4900ft	-4.519313	35.384731
Oxurina	Stenethmus	(Stenethmus)	tentyriiniformis tentyriformis	Botswana	Tsotsoroga Pan	-18.716667	24.35
Oxurina,Stenethmus,(Stenethmus),tentyriiniformis tentyriformis,Zimbabwe,Penkridge; Melseeter Rhodesia,-19.55,32.783333
Oxurina	Stenethmus	(Stenethmus)	tentyriiniformis septentrionalis	Tanzania	Lindi	-9.993536	39.698981
Oxurina	Stenethmus	(Stenethmus)	tentyriiniformis septentrionalis	Tanzania	Madibira	-8.208498	34.794459
Oxurina	Stenethmus	(Stenethmus)	tentyriiniformis septentrionalis	Tanzania	Dodoma	-6.149767	35.76515
Oxurina	Synhimba	(Synhimba)	cordiforme	Angola	Port Alexander	-15.8047	11.8387
Oxurina	Synhimba	(Synhimba)	cordiforme	Angola	Mo??medes	-15.2	12.15
Oxurina	Synhimba	(Synhimba)	cordiforme	Angola	Caraculo	-15.023116	12.657291
Oxurina	Synhimba	(Synhimba)	hyalinum hyalinum	Namibia	Gauko-Otavi	-19.63521	17.335374
Oxurina	Synhimba	(Synhimba)	hyalinum hyalinum	Namibia	Ehomba Mountains	-17.554343	13.861546
Oxurina	Synhimba	(Synhimba)	hyalinum hyalinum	Namibia	Opuwo	-18.059427	13.836859
Oxurina	Synhimba	(Synhimba)	hyalinum hyalinum	Namibia	Kowares	-19.06408	14.350461
Oxurina	Synhimba	(Synhimba)	hyalinum hyalinum	Namibia	Sesfontein	-19.123686	13.617844
Oxurina	Synhimba	(Synhimba)	hyalinum hyalinum	Namibia	Kamanjab	-19.628039	14.845157
Oxurina	Synhimba	(Synhimba)	hyalinum hyalinum	Namibia	Ruacana	-17.426131	14.399746
Oxurina	Synhimba	(Synhimba)	hyalinum ovambo	Namibia	Oshikango	-17.399672	15.888675
Oxurina	Synhimba	(Synhimba)	pruinosum	Namibia	northwestern Kaokoveld: Orupembe	-18.159694	12.560934
Oxurina	Synhimba	(Synhimba)	pruinosum	Namibia	Zwischen Orupembe und Rocky Point	-18.582832	12.521125
Phanerotomeina	Ocnodes	(Chiliarchum)	arnoldi arnoldi	Zimbabwe	Umvuma	-19.2777	30.5251
Phanerotomeina	Ocnodes	(Chiliarchum)	arnoldi arnoldi	Zimbabwe	Fort Victoria	-20.0798	30.8388
Phanerotomeina	Ocnodes	(Chiliarchum)	arnoldi sabianus	Mozambique	Maringa (33?20' Lange) Unterer Sabi	-21.3634	33.5539
Phanerotomeina,Ocnodes,(Chiliarchum),freyi,South Africa,Pundamaria; Kruger Nat. Park.,-22.6921,31.0168
Phanerotomeina	Ocnodes	(Chiliarchum)	guerini guerini	Mozambique	Lundi and Sabi Rivers Junction	-21.3221	32.4548
Phanerotomeina	Ocnodes	(Chiliarchum)	guerini guerini	Mozambique	Guija	-23.84	34.9522
Phanerotomeina	Ocnodes	(Chiliarchum)	guerini lawrencii	Mozambique	Inhambane	-23.8685	35.3833
Phanerotomeina	Ocnodes	(Chiliarchum)	guerini mancus	Mozambique	Nampula	-15.1273	39.2682
Phanerotomeina	Ocnodes	(Chiliarchum)	junodi	Mozambique	Antioka	-24.6908	32.4467
Phanerotomeina	Ocnodes	(Ocnodes)	acuductus acuductus	Tanzania	Sudl. Brit. Ost-Afrika: Madibira	-8.2097	34.7941
Phanerotomeina	Ocnodes	(Ocnodes)	acuductus acuductus	Kenya	Olgasalic	-1.5806	36.4502
Phanerotomeina	Ocnodes	(Ocnodes)	acuductus ufipanus	Tanzania	Tanganyika	-6.4871	29.9549
Phanerotomeina	Ocnodes	(Ocnodes)	adamantinus	South Africa	Griqualand West: Kimberley	-28.74	24.7592
Phanerotomeina	Ocnodes	(Ocnodes)	argenteofasciatus	Angola	Huila: Mocamedes distrcit: Mocamedes	-15.2009	12.1579
Phanerotomeina,Ocnodes,(Ocnodes),barbosai,Mozambique,Port. Ost-Afrika: Lourenco; Marques,-25.9696,32.5835
Phanerotomeina	Ocnodes	(Ocnodes)	barbosai	Mozambique	Delgoa Bay	-26.0979	32.6451
Phanerotomeina	Ocnodes	(Ocnodes)	barbosai	Mozambique	Corrane	-15.4719	39.6164
Phanerotomeina	Ocnodes	(Ocnodes)	barbosai	Mozambique	Ricatla	-25.7844	32.6305
Phanerotomeina	Ocnodes	(Ocnodes)	basilewskyi	Democratic Republic of the Congo	Belgischer Congo: Mitwaba (Manono)	-8.6457	27.352
Phanerotomeina	Ocnodes	(Ocnodes)	bellmarleyi	South Africa	Zululand: St. Lucia Bay	-28.3833	32.4333
Phanerotomeina	Ocnodes	(Ocnodes)	bellmarleyi	South Africa	Mtunzini	-28.9559	31.7542
Phanerotomeina	Ocnodes	(Ocnodes)	bellmarleyi	South Africa	Umhlaluzi	-27.1528	32.0619
Phanerotomeina	Ocnodes	(Ocnodes)	benguelensis	Angola	Benguela	-12.594	13.4103
Phanerotomeina	Ocnodes	(Ocnodes)	blandum	Democratic Republic of the Congo	Kaniama	-7.5164	24.1744
Phanerotomeina	Ocnodes	(Ocnodes)	blandus	Democratic Republic of the Congo	Chinchoxo (Port. Cabinda)	-5.5597	12.1903
Phanerotomeina	Ocnodes	(Ocnodes)	brunnescens molestus	Mozambique	Natal	-29.8646	31.0453
Phanerotomeina	Ocnodes	(Ocnodes)	buccinator	Democratic Republic of the Congo	Belgischer Congo: westliche Leopoldville Provinz: Banana	-5.9879	12.3901
Phanerotomeina	Ocnodes	(Ocnodes)	buccinator	Republic of Congo	Franzosischer Congo: Loango	-4.6306	11.8348
Phanerotomeina	Ocnodes	(Ocnodes)	bushmanicus	South Africa	Bushmanland: Aggeneys	-29.2103	18.9046
Phanerotomeina	Ocnodes	(Ocnodes)	carbonarius	Mozambique	Inhambane	-23.8654	35.3855
Phanerotomeina	Ocnodes	(Ocnodes)	carbonarius	Mozambique	Delgoa Bay	-26.0918	32.6315
Phanerotomeina	Ocnodes	(Ocnodes)	cardiopterus	Angola	Humpata	-15.023309	13.374532
Phanerotomeina	Ocnodes	(Ocnodes)	cataractus	Zambia	Nord-Rhodesien: Victoria Falls	-17.9251	25.8646
Phanerotomeina	Ocnodes	(Ocnodes)	cinerarius	Angola	Central Angola: Bailundu	-12.1883	15.8513
Phanerotomeina	Ocnodes	(Ocnodes)	complanatus	Zambia	Nord-Rhodesien Abercorn	-8.8399	31.3665
Phanerotomeina	Ocnodes	(Ocnodes)	concinnus	South Africa	Port natal	-29.8567	31.0293
Phanerotomeina,Ocnodes,(Ocnodes),confertus,Democratic Republic of the Congo,Elisabethvile Provinz: Lulua; Luashi,-10.928296,23.608203
Phanerotomeina	Ocnodes	(Ocnodes)	confertus	Democratic Republic of the Congo	Kafakumba	-9.6774	23.7605
Phanerotomeina	Ocnodes	(Ocnodes)	congruens	Botswana	Bechuanaland (Ramoutsa)	-24.8714	25.8698
Phanerotomeina	Ocnodes	(Ocnodes)	cordiventris	Angola	Benguela	-12.591	13.4083
Phanerotomeina	Ocnodes	(Ocnodes)	cordiventris	Angola	Port Alexandre	-15.8047	11.8387
Phanerotomeina	Ocnodes	(Ocnodes)	crocodilinus	South Africa	Transvaal: Nordostlicher Zoutpansberg Distr.	-23.01	29.7697
Phanerotomeina	Ocnodes	(Ocnodes)	dolosus	South Africa	Transvaal: Potchefstroom	-26.715	27.103333
Phanerotomeina	Ocnodes	(Ocnodes)	dorsocostatus	Zambia	Mpika	-11.8347	31.4528
Phanerotomeina	Ocnodes	(Ocnodes)	dorsocostatus	Zimbabwe	Madona-Banguelo	-19.7409	27.7681
Phanerotomeina	Ocnodes	(Ocnodes)	dorsocostatus	Zambia	Mpika-Fort Jameson	-13.6334	32.65
Phanerotomeina	Ocnodes	(Ocnodes)	dorsocostatus	Zambia	Luena	-10.65	30.2051
Phanerotomeina	Ocnodes	(Ocnodes)	dubiosus	Namibia	Damaraland: Angra Pequena	-26.6086	15.1378
Phanerotomeina	Ocnodes	(Ocnodes)	dubiosus	Angola	Southern Angola: Mocamedes	-15.2009	12.1579
Phanerotomeina	Ocnodes	(Ocnodes)	ejectus	South Africa	Zululand: Richards Bay	-28.7783	32.0386
Phanerotomeina,Ocnodes,(Ocnodes),ejectus,South Africa,Mposa; Unterer Umfolozi,-28.6581,32.0379
Phanerotomeina	Ocnodes	(Ocnodes)	epronoticum	South Africa	Griqualand West: Prieska	-29.6945	22.7238
Phanerotomeina	Ocnodes	(Ocnodes)	epronoticus	Angola	Benguela	-12.594	13.4103
Phanerotomeina	Ocnodes	(Ocnodes)	ferreirae ferreirae	Mozambique	Lourenco Marques	-25.9655	32.5832
Phanerotomeina	Ocnodes	(Ocnodes)	ferreirae ferreirae	Mozambique	Delagoa Bay	-26.0438	32.7564
Phanerotomeina	Ocnodes	(Ocnodes)	ferreirae ferreirae	Mozambique	Rikatla	-25.7831	32.6231
Phanerotomeina,Ocnodes,(Ocnodes),ferreirae ferreirae,Mozambique,Sikumba; Maputo,-25.9656,32.5886
Phanerotomeina	Ocnodes	(Ocnodes)	ferreirae ferreirae	Mozambique	Umbeluzi	-26.0283	32.39
Phanerotomeina	Ocnodes	(Ocnodes)	ferreirae zulu	South Africa	Zululand: St Lucia Bay	-28.3833	32.4333
Phanerotomeina	Ocnodes	(Ocnodes)	ferreirae zulu	South Africa	Manguzi River	-26.991	32.751
Phanerotomeina	Ocnodes	(Ocnodes)	fistucans	Angola	zwischen Capelongo und Dongo	-14.5043	16.0077
Phanerotomeina	Ocnodes	(Ocnodes)	fraternus	Namibia	Damaraland: Neu-Barmen	-22.1	16.75
Phanerotomeina,Ocnodes,(Ocnodes),freudei,Tanzania,Sudliches Brit. Ost-Afrika: Nyassasee-Gebiet; Lituhi,-10.5501,34.6
Phanerotomeina	Ocnodes	(Ocnodes)	fulgidus	Zambia	Nord-Rhodesien: Abercorn	-8.8399	31.3665
Phanerotomeina	Ocnodes	(Ocnodes)	gemmeulus	South Africa	Transvaal: Lichtenburg	-26.152	26.15968
Phanerotomeina	Ocnodes	(Ocnodes)	gibberosulus	Namibia	Prince of Wales Bay S of Angra Pequena (Kanda: Koch (1952) states this place is now called Luderitzbucht	-26.6086	15.1378
Phanerotomeina	Ocnodes	(Ocnodes)	gibberosulus	South Africa	Brandkaross	-28.4773	16.6851
Phanerotomeina	Ocnodes	(Ocnodes)	gibberosulus	Namibia	Luderitzbucht	-26.6086	15.1378
Phanerotomeina	Ocnodes	(Ocnodes)	gibberosulus	Namibia	Bogenfels	-27.45	15.4
Phanerotomeina	Ocnodes	(Ocnodes)	gibberosulus	Namibia	Orangemouth	-28.55	16.4333
Phanerotomeina	Ocnodes	(Ocnodes)	gibberosulus	Namibia	15 Meilen nordl. von Luderitzbucht	-26.6155	15.1687
Phanerotomeina	Ocnodes	(Ocnodes)	gibberosulus	Namibia	Grasplatz zwischen Luderitzbucht und Haalenberg	-26.6086	15.1378
Phanerotomeina	Ocnodes	(Ocnodes)	gibberosulus	Namibia	Walfish Bay	-22.947	14.5083
Phanerotomeina	Ocnodes	(Ocnodes)	gibberosulus	Namibia	Swalopmund	-22.6518	14.5864
Phanerotomeina	Ocnodes	(Ocnodes)	gibberosulus	Namibia	Kaokoveld: rocky Point	-18.996	12.4777
Phanerotomeina	Ocnodes	(Ocnodes)	gibbus	Tanzania	Nyassa	-11.1445	34.7741
Phanerotomeina	Ocnodes	(Ocnodes)	gibbus	Mozambique	Sudliches Brit. Ost-Afrika: Tanga	-5.089	39.103
Phanerotomeina,Ocnodes,(Ocnodes),gibbus,Tanzania,Lituhi; Nyassa,-11.1445,34.7741
Phanerotomeina	Ocnodes	(Ocnodes)	gibbus	Tanzania	Lukuledi	-10.5647	38.8015
Phanerotomeina	Ocnodes	(Ocnodes)	gibbus	Tanzania	Namupa	-10.3259	39.3016
Phanerotomeina	Ocnodes	(Ocnodes)	gibbus	Tanzania	Ndanda	-10.5002	39.0179
Phanerotomeina	Ocnodes	(Ocnodes)	gibbus	Tanzania	Kigonsera	-10.7989	35.0739
Phanerotomeina	Ocnodes	(Ocnodes)	globosus	South Africa	Oograbies	-28.6032	20.3236
Phanerotomeina	Ocnodes	(Ocnodes)	globosus	South Africa	Hondekip Bay	-30.3257	17.2918
Phanerotomeina	Ocnodes	(Ocnodes)	globosus	South Africa	18 Meilen nordlich von Kleinzee	-29.6515	17.0677
Phanerotomeina	Ocnodes	(Ocnodes)	globosus	South Africa	Klipfontein	-26.5003	28.55
Phanerotomeina	Ocnodes	(Ocnodes)	globosus	South Africa	Cape Colony (Prieska)	-25.2399	28.1786
Phanerotomeina	Ocnodes	(Ocnodes)	granisterna	Democratic Republic of the Congo	Kikwit	-5.0453	18.7938
Phanerotomeina,Ocnodes,(Ocnodes),granisterna,Democratic Republic of the Congo,Kingungi; Lukula,-5.3971,12.9525
Phanerotomeina	Ocnodes	(Ocnodes)	granisterna	Democratic Republic of the Congo	Leverville	-4.83	18.7292
Phanerotomeina,Ocnodes,(Ocnodes),granisterna,Democratic Republic of the Congo,Kwango; Goa,-4.8218,17.0399
Phanerotomeina	Ocnodes	(Ocnodes)	granisterna	Angola	Ostliches Angola: Dundo	-7.3775	20.8245
Phanerotomeina	Ocnodes	(Ocnodes)	granisterna	Angola	Machado	-12.013968	17.475085
Phanerotomeina	Ocnodes	(Ocnodes)	gridelli	Somalia	Brit. Somaliland: Umgebung von Hargeisa	9.5572	44.0693
Phanerotomeina,Ocnodes,(Ocnodes),haemorrhoidalis haemorrhoidalis,Democratic Republic of the Congo,Elisabethville Provinz: Katanga; Gule,-10.4473,26.0461
Phanerotomeina,Ocnodes,(Ocnodes),haemorrhoidalis haemorrhoidalis,Democratic Republic of the Congo,Lomami; Kamina,-8.735,24.9975
Phanerotomeina,Ocnodes,(Ocnodes),haemorrhoidalis salubris,Democratic Republic of the Congo,Elisabethville Provinz: Katanga; Biano,-10.2391,26.0479
Phanerotomeina	Ocnodes	(Ocnodes)	haemorrhoidalis salubris	Democratic Republic of the Congo	Katentania	-10.3194	25.9152
Phanerotomeina	Ocnodes	(Ocnodes)	humerangula	Cameroon	Sudliches Kamerun: Sangmelima	2.9259	11.9823
Phanerotomeina	Ocnodes	(Ocnodes)	imbricatus	Namibia	Angra Pequena	-26.6086	15.1378
Phanerotomeina	Ocnodes	(Ocnodes)	imitator imitator	South Africa	Kimberley	-28.7383	24.7491
Phanerotomeina	Ocnodes	(Ocnodes)	imitator imitator	South Africa	Prieska	-29.7003	22.7471
Phanerotomeina	Ocnodes	(Ocnodes)	imitator imitator	Namibia	Damaraland: Windhoeck	-22.57	17.0652
Phanerotomeina	Ocnodes	(Ocnodes)	imitator imitator	Namibia	Okahandja	-21.9742	16.9026
Phanerotomeina	Ocnodes	(Ocnodes)	imitator imitator	South Africa	Sandfontein	-25.1871	27.2671
Phanerotomeina	Ocnodes	(Ocnodes)	imitator imitator	Namibia	Gobabis	-22.382	18.9722
Phanerotomeina	Ocnodes	(Ocnodes)	imitator imitator	Botswana	Behuanaland: Damara Pan	-22.1	22.45
Phanerotomeina	Ocnodes	(Ocnodes)	imitator invadens	South Africa	Transvaal: Pretoria	-25.7277	28.2302
Phanerotomeina	Ocnodes	(Ocnodes)	imitator invadens	South Africa	Orange-Freistat: Bothaville	-27.3887	26.617
Phanerotomeina	Ocnodes	(Ocnodes)	imitator invadens	South Africa	Hoopstad	-27.8321	25.9374
Phanerotomeina,Ocnodes,(Ocnodes),inflatus,Democratic Republic of the Congo,Elisabethville Provinz: Katanga; Kinda,-9.302,25.058
Phanerotomeina	Ocnodes	(Ocnodes)	inflatus	Democratic Republic of the Congo	Sandoa	-9.6834	22.867
Phanerotomeina	Ocnodes	(Ocnodes)	jansenni	Zambia	Nord-Rhodesien: Mweru-Wantipa Buleya	-8.7299	29.3432
Phanerotomeina	Ocnodes	(Ocnodes)	jansenni	Zambia	Abercorn	-8.8399	31.3665
Phanerotomeina	Ocnodes	(Ocnodes)	jansenni	Zambia	Mataka	-12.9168	30.2831
Phanerotomeina	Ocnodes	(Ocnodes)	kulzeri	Angola	Sudliches Angola: Benguela	-12.594	13.4103
Phanerotomeina	Ocnodes	(Ocnodes)	lacustris	Democratic Republic of the Congo	Elisabethville Provinz: Lac Moero.	-8.8001	28.5944
Phanerotomeina	Ocnodes	(Ocnodes)	lacustris	Democratic Republic of the Congo	Lofoi	-10.2908	27.6168
Phanerotomeina	Ocnodes	(Ocnodes)	lanceolatus	South Africa	Klein-Namaqualand: Troe Troe	-31.6838	18.5414
Phanerotomeina	Ocnodes	(Ocnodes)	licitus	Zimbabwe	Zambesi: Bulawayo	-20.1226	28.6044
Phanerotomeina	Ocnodes	(Ocnodes)	licitus	Zimbabwe	Sud Rhodesien: Salisbury	-17.8162	31.0568
Phanerotomeina	Ocnodes	(Ocnodes)	licitus	Zimbabwe	Bulawayo	-20.1226	28.6044
Phanerotomeina	Ocnodes	(Ocnodes)	luctuosus	Angola	Benguela	-12.594	13.4103
Phanerotomeina,Ocnodes,(Ocnodes),luxurosus,Democratic Republic of the Congo,Elisabethville Provinz: Kilwa-Pweto; Kasenga,-10.6228,26.7581
Phanerotomeina,Ocnodes,(Ocnodes),maputoensis,Mozambique,Sikumba; Maputo,-25.8995,32.6055
Phanerotomeina	Ocnodes	(Ocnodes)	marginicollis	Zimbabwe	Sud-Rhodesien: Umtali	-18.9706	32.6708
Phanerotomeina	Ocnodes	(Ocnodes)	marginicollis	Mozambique	Port. Ost.-Afrika: Mopea	-17.9773	35.7033
Phanerotomeina	Ocnodes	(Ocnodes)	melleus	South Africa	Griquatown	-28.8519	23.2456
Phanerotomeina	Ocnodes	(Ocnodes)	mendicus mendicus	Angola	Sudliches Angola: Humbe	-16.6882	14.9066
Phanerotomeina	Ocnodes	(Ocnodes)	mendicus mendicus	Angola	Zwischen Capelongo und Dongo	-14.5043	16.0077
Phanerotomeina	Ocnodes	(Ocnodes)	miles	Namibia	Great Namaqualand: Keetmanshoop	-26.625	18.2009
Phanerotomeina	Ocnodes	(Ocnodes)	mimeticus	South Africa	Nordliches Klein-Namaqualand: Oograbies	-28.6032	20.3236
Phanerotomeina	Ocnodes	(Ocnodes)	misolampoides	Angola	Humpata	-15.0229	13.3738
Phanerotomeina	Ocnodes	(Ocnodes)	mixtus	Botswana	N`Gami	-20.45	22.85
Phanerotomeina	Ocnodes	(Ocnodes)	monacha	Democratic Republic of the Congo	Belgischer Congo: westliche Elisabethville Provinz: Kapanga	-8.355	22.6475
Phanerotomeina,Ocnodes,(Ocnodes),monacha,Democratic Republic of the Congo,Lulua; Tshibalaka,-8.5836,23.0114
Phanerotomeina,Ocnodes,(Ocnodes),montanus,Democratic Republic of the Congo,Elisabethville Provinz: Katanga; Kundelungu,-10.458,27.712
Phanerotomeina	Ocnodes	(Ocnodes)	muliebris muliebris	Zimbabwe	Sud-Rhodesien: Penkridge	-19.516934	32.7335
Phanerotomeina	Ocnodes	(Ocnodes)	muliebris silvestris	Zimbabwe	Sud-Rhodesien: Chirinda Forest	-20.4104	32.6689
Phanerotomeina,Ocnodes,(Ocnodes),notaticollis,Democratic Republic of the Congo,Leopoldville Provinz: Kwango; Gingungi,-5.405,17.9214
Phanerotomeina	Ocnodes	(Ocnodes)	notaticollis	Democratic Republic of the Congo	Kwilu	-5.0409	18.8161
Phanerotomeina,Ocnodes,(Ocnodes),notaticollis,Democratic Republic of the Congo,Kwango; Goa,-4.8218,17.0399
Phanerotomeina,Ocnodes,(Ocnodes),notaticollis,Democratic Republic of the Congo,Kwango; Kahemba,-7.2979,18.9574
Phanerotomeina	Ocnodes	(Ocnodes)	odorans	South Africa	Nordliches Klein-Namaqualand: Oograbies	-28.6032	20.3236
Phanerotomeina	Ocnodes	(Ocnodes)	odorans	South Africa	Port Nolloth	-29.2514	16.8819
Phanerotomeina	Ocnodes	(Ocnodes)	odorans	South Africa	Holgat	-28.95	16.7834
Phanerotomeina,Ocnodes,(Ocnodes),overlaeti,Democratic Republic of the Congo,Belgischer Congo: Elisabethville Provinz: Lulua; Tshimbamba,-9.1337,22.5558
Phanerotomeina,Ocnodes,(Ocnodes),overlaeti,Democratic Republic of the Congo,Lulua; Kapanga,-8.3561,22.6459
Phanerotomeina,Ocnodes,(Ocnodes),overlaeti,Democratic Republic of the Congo,Lulua; Sandoa,-9.6834,22.867
Phanerotomeina	Ocnodes	(Ocnodes)	overlaeti	Democratic Republic of the Congo	Sangatshila	-9.6362	24.0235
Phanerotomeina	Ocnodes	(Ocnodes)	ovulus	South Africa	Transvaal: Barberton	-25.7883	31.0531
Phanerotomeina	Ocnodes	(Ocnodes)	ovulus	South Africa	Transvaal: Rustenburg	-25.6675	27.2419
Phanerotomeina	Ocnodes	(Ocnodes)	ovulus	South Africa	Pretoria Distr.	-25.7277	28.2302
Phanerotomeina	Ocnodes	(Ocnodes)	ovulus	South Africa	Zoutpan bei Pretoria	-25.725556	28.243889
Phanerotomeina	Ocnodes	(Ocnodes)	ovulus	South Africa	Pienaarspoort	-25.7423	28.5311
Phanerotomeina	Ocnodes	(Ocnodes)	ovulus	South Africa	Rustenburg	-25.6675	27.2419
Phanerotomeina	Ocnodes	(Ocnodes)	ovulus	South Africa	Kranspoort	-25.4209	29.421
Phanerotomeina	Ocnodes	(Ocnodes)	ovulus	South Africa	Nylstroom	-24.7	28.4001
Phanerotomeina	Ocnodes	(Ocnodes)	ovulus	South Africa	Warmbaths	-24.8833	28.2834
Phanerotomeina	Ocnodes	(Ocnodes)	ovulus	South Africa	Potgietersrust	-24.1942	29.0097
Phanerotomeina	Ocnodes	(Ocnodes)	ovulus	South Africa	Pietersburg	-23.9044	29.4686
Phanerotomeina	Ocnodes	(Ocnodes)	pachysoma pachysoma	Namibia	Ovamboland	-17.9167	15.95
Phanerotomeina,Ocnodes,(Ocnodes),pachysoma pachysoma,zambia,Westliches Nord-Rhodesien: Lealui; Oberer Zambesi,-15.2251,23.0222
Phanerotomeina	Ocnodes	(Ocnodes)	pedator	Angola	Humpata	-15	13.333333
Phanerotomeina	Ocnodes	(Ocnodes)	perlucidus	South Africa	Vryburg	-26.9466	24.715
Phanerotomeina,Ocnodes,(Ocnodes),planus,Democratic Republic of the Congo,westliche Elisabethville Provinz: Lulua; Sandoa,-9.6834,22.867
Phanerotomeina	Ocnodes	(Ocnodes)	pretorianus	South Africa	Pretoria Distr.	-25.7277	28.2302
Phanerotomeina	Ocnodes	(Ocnodes)	procrustes	Mozambique	Delagoa Bay	-25.983333	32.7
Phanerotomeina	Ocnodes	(Ocnodes)	protectus	South Africa	Nordliches Klein-Namaqualand: Port Nolloth	-29.2514	16.8819
Phanerotomeina	Ocnodes	(Ocnodes)	protectus	South Africa	3 Meilen ostlich von Port Nolloth.	-29.2427	16.9458
Phanerotomeina	Ocnodes	(Ocnodes)	protectus	South Africa	Kleinzee	-29.6777	17.0684
Phanerotomeina	Ocnodes	(Ocnodes)	punctatissimus	Zambia	Nord-Rhodesien Abercorn	-8.8399	31.3665
Phanerotomeina	Ocnodes	(Ocnodes)	puncticollis	Democratic Republic of the Congo	Mpese	-5.2424	15.5499
Phanerotomeina	Ocnodes	(Ocnodes)	puncticollis	Democratic Republic of the Congo	Kisantu	-5.1249	15.0803
Phanerotomeina	Ocnodes	(Ocnodes)	puncticollis	Democratic Republic of the Congo	Tua	-3.6268	16.6463
Phanerotomeina,Ocnodes,(Ocnodes),punctipennis planisculptus,Democratic Republic of the Congo,Lulua; Kafakumba,-9.6785,23.7603
Phanerotomeina,Ocnodes,(Ocnodes),punctipennis punctipennis,Democratic Republic of the Congo,Lusambo: Lulua; Sandoa,-9.6992,22.8752
Phanerotomeina,Ocnodes,(Ocnodes),punctipleura,Zambia,Westliches Nord-Rhodesien: Oberer Zambesi; Lealui,-15.2264,23.0217
Phanerotomeina	Ocnodes	(Ocnodes)	rhodesianus	Zimbabwe	Bundura	-17.3022	31.3198
Phanerotomeina	Ocnodes	(Ocnodes)	roriferus	South Africa	Kleinzee	-29.6777	17.0684
Phanerotomeina	Ocnodes	(Ocnodes)	rowleianus	South Africa	Pietersburg	-23.9	29.45
Phanerotomeina	Ocnodes	(Ocnodes)	rufipes	Democratic Republic of the Congo	Kabebe (Elizabethville Provinzz des Belgischen Congo)	-8.2167	23.0833
Phanerotomeina	Ocnodes	(Ocnodes)	rufipes	Democratic Republic of the Congo	Provinzen Leopoldville: Lusambo	-4.967	23.4465
Phanerotomeina	Ocnodes	(Ocnodes)	rufipes	Democratic Republic of the Congo	Elisabethville: Kwilu	-5.0409	18.8161
Phanerotomeina,Ocnodes,(Ocnodes),rufipes,Democratic Republic of the Congo,Kasai; Kimbulungu,-5.9735,16.9058
Phanerotomeina	Ocnodes	(Ocnodes)	rufipes	Democratic Republic of the Congo	Kasai: 45km ostlich von Tshikapa	-6.4107	21.2046
Phanerotomeina	Ocnodes	(Ocnodes)	rufipes	Democratic Republic of the Congo	Kasai: zwischen Tshikapa und Luebo	-5.8857	21.1104
Phanerotomeina,Ocnodes,(Ocnodes),rufipes,Democratic Republic of the Congo,Sankuru; Bena-Bendi,-4.3052,20.3557
Phanerotomeina	Ocnodes	(Ocnodes)	rufipes	Democratic Republic of the Congo	Luluabourg	-5.8962	22.4166
Phanerotomeina	Ocnodes	(Ocnodes)	rufipes	Democratic Republic of the Congo	Luluabourg: Kabwe	-5.6879	22.708
Phanerotomeina	Ocnodes	(Ocnodes)	rufipes	Angola	Nordostliches Angola: Dundo	-7.3775	20.8245
Phanerotomeina,Ocnodes,(Ocnodes),rufipes,Angola,Saurino; Lunda,-9.6608,20.3916
Phanerotomeina,Ocnodes,(Ocnodes),saltuarius,South Africa,Nordosliches Transvaal: Gootdraai; Olifants River,-24.1424,31.026
Phanerotomeina	Ocnodes	(Ocnodes)	scabricollis	Botswana	N'Gami	-20.45	22.85
Phanerotomeina	Ocnodes	(Ocnodes)	scabricollis	Zimbabwe	Nantwich	-18.6	25.9
Phanerotomeina	Ocnodes	(Ocnodes)	scabricollis	Zimbabwe	Bulawayo	-20.147	28.6285
Phanerotomeina	Ocnodes	(Ocnodes)	scabricollis	Zimbabwe	Plumtree	-20.4911	27.8068
Phanerotomeina	Ocnodes	(Ocnodes)	scabricollis	South Africa	Makgabeng	-23.2454	28.8969
Phanerotomeina	Ocnodes	(Ocnodes)	scabricollis	Namibia	Windhoeck	-22.57	17.0652
Phanerotomeina	Ocnodes	(Ocnodes)	scabricollis	Namibia	Hoarusib Otshu	-18.5327	12.842
Phanerotomeina	Ocnodes	(Ocnodes)	scabricollis	South Africa	Nordliches Klein-Namaqualand: Oograbies	-28.6032	20.3236
Phanerotomeina	Ocnodes	(Ocnodes)	scrobicollis griqua	South Africa	Griqualand West: Windorston	-28.814	29.533
Phanerotomeina	Ocnodes	(Ocnodes)	scrobicollis griqua	South Africa	Transvaal: Potchefstroom	-26.7115	27.053
Phanerotomeina	Ocnodes	(Ocnodes)	scrobicollis griqua	Botswana	Bechuanaland: Lobatsi	-25.2052	25.6826
Phanerotomeina	Ocnodes	(Ocnodes)	scrobicollis scrobicollis	South Africa	Watmbathsl nordl. Transvaal	-24.8612	28.2719
Phanerotomeina	Ocnodes	(Ocnodes)	scrobicollis scrobicollis	South Africa	Pretoria	-25.7277	28.2302
Phanerotomeina	Ocnodes	(Ocnodes)	scrobicollis scrobicollis	South Africa	Johannesburg	-26.1872	28.0453
Phanerotomeina	Ocnodes	(Ocnodes)	scrobicollis scrobicollis	South Africa	Messina	-22.4166	29.7624
Phanerotomeina	Ocnodes	(Ocnodes)	scrobicollis scrobicollis	South Africa	Waterberg Distr.	-24.2051	27.9787
Phanerotomeina	Ocnodes	(Ocnodes)	scrobicollis scrobicollis	South Africa	Potgietersrust	-24.1944	29.0097
Phanerotomeina	Ocnodes	(Ocnodes)	scrobicollis scrobicollis	South Africa	Warmbaths	-24.8612	28.2719
Phanerotomeina	Ocnodes	(Ocnodes)	scrobicollis scrobicollis	South Africa	Mphalele	-24.3082	29.644
Phanerotomeina	Ocnodes	(Ocnodes)	scrobicollis scrobicollis	South Africa	Hangsklip	-34.3651	18.8282
Phanerotomeina	Ocnodes	(Ocnodes)	scrobicollis scrobicollis	South Africa	Pietersburg	-23.9042	29.4527
Phanerotomeina,Ocnodes,(Ocnodes),scrobicollis scrobicollis,South Africa,Naauwpoort; Pietersburg Distr.,-26.187,25.5768
Phanerotomeina,Ocnodes,(Ocnodes),scrobicollis scrobicollis,South Africa,Chapundi; Zoutpansberg Distr.,-22.9159,29.5523
Phanerotomeina	Ocnodes	(Ocnodes)	scrobicollis scrobicollis	South Africa	Zoutpan	-29.5825	24.398
Phanerotomeina	Ocnodes	(Ocnodes)	scrobicollis scrobicollis	South Africa	Zoutpansberg	-23.0084	29.769
Phanerotomeina	Ocnodes	(Ocnodes)	scrobicollis scrobicollis	South Africa	Lydensburg Distr.	-25.088	30.4561
Phanerotomeina	Ocnodes	(Ocnodes)	scrobicollis scrobicollis	South Africa	Gaberones	-24.6195	25.9367
Phanerotomeina	Ocnodes	(Ocnodes)	scrobicollis scrobicollis	Zimbabwe	Sud Rhodesien: Salisbury	-17.8215	31.0378
Phanerotomeina	Ocnodes	(Ocnodes)	scrobicollis scrobicollis	Zimbabwe	Birchenough Bridge	-19.9667	32.3333
Phanerotomeina	Ocnodes	(Ocnodes)	scrobicollis scrobicollis	Zimbabwe	Umtali	-18.9834	32.6512
Phanerotomeina,Ocnodes,(Ocnodes),scrobicollis scrobicollis,Zimbabwe,Manica; Christmas Pass,-18.9167,32.6333
Phanerotomeina	Ocnodes	(Ocnodes)	scrobicollis scrobicollis	Zimbabwe	Wankie	-18.1667	26.75
Phanerotomeina,Ocnodes,(Ocnodes),scrobicollis scrobicollis,Zimbabwe,Penkridge; Melsetter,-19.8107,32.8722
Phanerotomeina	Ocnodes	(Ocnodes)	scrobicollis scrobicollis	Zimbabwe	Bulawayo	-20.1436	28.6193
Phanerotomeina	Ocnodes	(Ocnodes)	scrobicollis scrobicollis	Zimbabwe	Sebakwe	-18.9881	30.2262
Phanerotomeina	Ocnodes	(Ocnodes)	scrobicollis scrobicollis	Mozambique	Magude	-24.6693	32.42
Phanerotomeina,Ocnodes,(Ocnodes),scrobicollis simulans,South Africa,Transvaal: Grootdraai; Olifants River,-24.1424,31.026
Phanerotomeina,Ocnodes,(Ocnodes),scrobicollis simulans,South Africa,Kempiana; Acorn Hoek,-24.6091,31.087
Phanerotomeina	Ocnodes	(Ocnodes)	scrobicollis simulans	South Africa	Barberton	-25.7733	31.0439
Phanerotomeina,Ocnodes,(Ocnodes),scrobicollis simulans,South Africa,Maboki; Lydenburg Distr.,-25.0888,30.4579
Phanerotomeina	Ocnodes	(Ocnodes)	scrobicollis simulans	South Africa	Nelspruit	-25.4773	30.9796
Phanerotomeina	Ocnodes	(Ocnodes)	scrobicollis simulans	South Africa	Zululand: Hluhluwe	-28.0253	32.2779
Phanerotomeina	Ocnodes	(Ocnodes)	scrobicollis simulans	Mozambique	Maputa	-25.9157	32.5947
Phanerotomeina	Ocnodes	(Ocnodes)	semirasus	Democratic Republic of the Congo	Belgischer Congo: sudwestliche Lusambo Provinz: Kasai: Buku	-3.9216	22.0506
Phanerotomeina	Ocnodes	(Ocnodes)	semiscabrum	Botswana	Bechuanaland: Kuke Pan	-23.3167	24.45
Phanerotomeina	Ocnodes	(Ocnodes)	semiscabrum	Botswana	Metsimaklaba	-24.5333	25.4833
Phanerotomeina	Ocnodes	(Ocnodes)	semiscabrum	Namibia	Ondangua	-17.9167	15.95
Phanerotomeina	Ocnodes	(Ocnodes)	semiscabrum	Namibia	Oshikango	-17.4	15.8833
Phanerotomeina	Ocnodes	(Ocnodes)	semiscabrum	Namibia	Damaraland: Gobabis	-22.382	18.9722
Phanerotomeina,Ocnodes,(Ocnodes),semiscabrum,Namibia,Abachaus; Otsiwarongo Distr.,-20.4565,16.6647
Phanerotomeina	Ocnodes	(Ocnodes)	semiscabrum	South Africa	Nordostl. Kap-Provinz. Kuruman	-27.4549	23.4412
Phanerotomeina	Ocnodes	(Ocnodes)	semiscabrum	South Africa	Morokweng	-26.1278	23.7799
Phanerotomeina	Ocnodes	(Ocnodes)	semiscabrum	South Africa	Vryburg	-26.9477	24.7194
Phanerotomeina	Ocnodes	(Ocnodes)	sericicollis	Namibia	15 meilen westlich von Haalenberg	-26.6129	15.2703
Phanerotomeina	Ocnodes	(Ocnodes)	sericicollis	Namibia	Bogenfels	-27.4669	15.4194
Phanerotomeina	Ocnodes	(Ocnodes)	similis	Zimbabwe	Zambezia (Salisbury)	-18.06667	30.78333
Phanerotomeina	Ocnodes	(Ocnodes)	similis	Zimbabwe	Zambesia: Salisbury	-17.829167	31.052222
Phanerotomeina	Ocnodes	(Ocnodes)	similis	Zimbabwe	Mount Cassino	-18.1837	31.8808
Phanerotomeina,Ocnodes,(Ocnodes),sjoestedti,Kenya,Bura; Wa-Taita,-3.4529,38.3144
Phanerotomeina	Ocnodes	(Ocnodes)	sjoestedti	Kenya	zwischen Bura and Taveta	-3.4275	38.0279
Phanerotomeina	Ocnodes	(Ocnodes)	sjoestedti	Kenya	Taveta	-3.4007	37.6839
Phanerotomeina,Ocnodes,(Ocnodes),sjoestedti,Tanzania,Samburu; Wa-Nyika,-3.7667,33.0833
Phanerotomeina,Ocnodes,(Ocnodes),spatulipes,Mozambique,Port. Ost-Afrika: Lourenco; Marques,-25.9696,32.5835
Phanerotomeina,Ocnodes,(Ocnodes),specularis,Mozambique,Lourenco; Marques,-25.893,32.5972
Phanerotomeina	Ocnodes	(Ocnodes)	specularis	Mozambique	Delgoa Bay	-26.0979	32.6451
Phanerotomeina	Ocnodes	(Ocnodes)	spinigerus	Angola	Angola: Saurino	-9.6608	20.3916
Phanerotomeina	Ocnodes	(Ocnodes)	stevensoni	Zimbabwe	Sud-Rhodesien: Hillside	-20.1995	28.6001
Phanerotomeina	Ocnodes	(Ocnodes)	stevensoni	Zimbabwe	Bulawayo	-20.17	28.58
Phanerotomeina	Ocnodes	(Ocnodes)	tarsocnoides	Angola	Centrales Angola: Caconda	-13.73	15.0636
Phanerotomeina	Ocnodes	(Ocnodes)	tarsocnoides	Angola	Bailundu	-12.1883	15.8513
Phanerotomeina	Ocnodes	(Ocnodes)	temulentus	Zambia	Pemba	-16.5265	27.3642
Phanerotomeina,Ocnodes,(Ocnodes),tenebrosus melanarius,Democratic Republic of the Congo,Belgischer Congo; westliches Leopoldville Provinz. Banana,-5.9896,12.3908
Phanerotomeina	Ocnodes	(Ocnodes)	tenebrosus melanarius	Democratic Republic of the Congo	Matadi	-5.8387	13.4646
Phanerotomeina	Ocnodes	(Ocnodes)	tenebrosus melanarius	Angola	Port. Cabinda: Chincoxo	-5.5774	12.2029
Phanerotomeina	Ocnodes	(Ocnodes)	tenebrosus melanarius	Angola	Landana	-5.2368	12.1449
Phanerotomeina	Ocnodes	(Ocnodes)	tenebrosus tenebrosus	Angola	Benguela	-12.594	13.4103
Phanerotomeina	Ocnodes	(Ocnodes)	tenebrosus tenebrosus	Angola	Norwestliches Angola: Luanda	-8.8454	13.2941
Phanerotomeina,Ocnodes,(Ocnodes),torosus,South Africa,Nordl. Transvaal: Zoutpan; Zoutpansberg Distr.,-23.0084,29.769
Phanerotomeina,Ocnodes,(Ocnodes),torosus,South Africa,Chapundi; Zoutpansberg Distr.,-22.9159,29.5523
Phanerotomeina	Ocnodes	(Ocnodes)	torosus	South Africa	zoutpansberg	-23.0084	29.769
Phanerotomeina	Ocnodes	(Ocnodes)	torosus	South Africa	Pietersburg	-23.9042	29.4527
Phanerotomeina	Ocnodes	(Ocnodes)	torosus	South Africa	Makgabeng	-23.2454	28.8969
Phanerotomeina	Ocnodes	(Ocnodes)	transversicollis	Mozambique	Delgoa Bay	-26.0918	32.6315
Phanerotomeina	Ocnodes	(Ocnodes)	transversicollis	Mozambique	Delgoa Bay	-26.0918	32.6315
Phanerotomeina	Ocnodes	(Ocnodes)	transversicollis	Mozambique	Maputo	-25.965556	32.588611
Phanerotomeina	Ocnodes	(Ocnodes)	tumidus	Angola	Benguela	-12.594	13.4103
Phanerotomeina	Ocnodes	(Ocnodes)	umvumanus	Zimbabwe	Sud Rhodesien: Umbuma	-18.9413	28.4417
Phanerotomeina	Ocnodes	(Ocnodes)	vagus	South Africa	Cape Colony (Port Nolloth)	-29.2514	16.8819
Phanerotomeina	Ocnodes	(Ocnodes)	vagus	South Africa	Garies	-30.5623	17.9889
Phanerotomeina,Ocnodes,(Ocnodes),verecundus,South Africa,Cape Colonty; Port Nolloth,-29.2514,16.8819
Phanerotomeina,Ocnodes,(Ocnodes),verecundus,Namibia,Damaraland; Walvish Bay,-22.9484,14.5118
Phanerotomeina	Ocnodes	(Ocnodes)	verecundus	South Africa	Oograbies	-28.6032	20.3236
Phanerotomeina	Ocnodes	(Ocnodes)	verecundus	South Africa	Holgat	-28.95	16.7834
Phanerotomeina,Ocnodes,(Ocnodes),vetustus,Democratic Republic of the Congo,Elizabethville Provinz: Katanga; Luashi,-7.5833,22.4667
Phanerotomeina	Ocnodes	(Ocnodes)	vexator	Botswana	Bechuanaland: Damara Pan	-22.1	22.45
Phanerotomeina	Ocnodes	(Ocnodes)	vexator	Namibia	Ovamboland: Itota Dune	-18.4167	15.9667
Phanerotomeina	Ocnodes	(Ocnodes)	vexator	Namibia	Damaraland: Grootfontein	-19.5737	18.1072
Phanerotomeina	Ocnodes	(Ocnodes)	vexator	Namibia	Gobabis	-22.3897	18.9717
Phanerotomeina	Ocnodes	(Ocnodes)	vexator	Namibia	Outjo	-20.1108	16.1604
Phanerotomeina	Ocnodes	(Ocnodes)	vexator	Namibia	Otavi	-19.6374	17.3351
Phanerotomeina	Ocnodes	(Ocnodes)	vexator	Namibia	Narugas	-29.3002	19.2335
Phanerotomeina	Ocnodes	(Ocnodes)	vexator	Namibia	Abenab	-19.2951	18.0949
Phanerotomeina	Ocnodes	(Ocnodes)	vexator	Namibia	Otjikondo	-19.8481	15.4699
Phanerotomeina	Ocnodes	(Ocnodes)	virago	Zimbabwe	Victoria Falls	-17.8952	25.7852
Phanerotomeina	Ocnodes	(Ocnodes)	virago	Zimbabwe	Bulawayo	-20.1559	28.6022
Phanerotomeina	Ocnodes	(Ocnodes)	virago	Zambia	Livingstone	-17.8437	25.8523
Phanerotomeina	Ocnodes	(Ocnodes)	virago	Zambia	Lealui	-15.2264	23.0217
Phanerotomeina	Ocnodes	(Ocnodes)	virago	Botswana	Bechuanaland: Gemsbok Pan	-21.6667	21.5833
Phanerotomeina	Ocnodes	(Ocnodes)	virago	Botswana	Damara Pan	-22.1	22.45
Phanerotomeina	Ocnodes	(Ocnodes)	virago	Botswana	Kaotwe	-22.55	23.25
Phanerotomeina,Ocnodes,(Ocnodes),virago,Namibia,Kabulabula; Chobe river,-17.8239,24.9818
Phanerotomeina	Ocnodes	(Ocnodes)	virago	Botswana	Maun	-19.9915	23.4247
Phanerotomeina	Ocnodes	(Ocnodes)	virago	Botswana	Kuke Pan	-23.3167	24.45
Phanerotomeina	Ocnodes	(Ocnodes)	virago	Botswana	Gomodimo	-22.7665	23.8667
Phanerotomeina	Ocnodes	(Ocnodes)	virago	Namibia	Kuring-Kuru	-17.6298	18.6108
Phanerotomeina,Ocnodes,(Ocnodes),virago,Namibia,Tondoro; Okavango,-17.7729,18.7892
Phanerotomeina	Ocnodes	(Ocnodes)	virago	Namibia	Ovamboland: Oshikango	-17.397	15.891
Phanerotomeina,Ocnodes,(Ocnodes),virago,Angola,Luiana; Huila Distr.,-17.3833,23
Phanerotomeina,Ocnodes,(Ocnodes),virago,Angola,Mucoia; Huila Distr.,-16.35,22.05
Phanerotomeina	Ocnodes	(Ocnodes)	virago	Namibia	Damaraland: Sandfontein	-28.6999	18.55
Phanerotomeina	Ocnodes	(Ocnodes)	warmeloi	Namibia	Kaokoveld: Hoarusib Otshu	-18.5327	12.842
Phanerotomeina	Ocnodes	(Ocnodes)	zanzibaricus	Tanzania	Zanzibar	-6.1736	39.3616
Phanerotomeina	Ocnodes	(Ocnodes)	zanzibaricus	Tanzania	Bagamoyo	-6.4467	38.8995
Phanerotomeina	Psammoryssus	(Psammoryssus)	titanus	Democratic Republic of Congo	in Central-Afrika im Konogebiet und zwawr am Flusse Lubilasch 24? ostl. v. Greenwich und 5? sudl. Br.	-4.9705	23.7309
Phanerotomeina	Psammoryssus	(Psammoryssus)	titanus	Democratic Republic of Congo	Between Lubilasch and Lomami	-5.6346	24.2299
Phanerotomeina	Stridulomus	(Stridulomus)	sulcicollis	Namibia	60 km E Reoboth	-23.3249	17.0933
Phanerotomeina	Stridulomus	(Stridulomus)	sulcicollis	Botswana	x	-25.3167	22.8833
Phanerotomeina	Stridulomus	(Stridulomus)	sulcicollis	Botswana	Damara Pan	-22.1	22.45
Phanerotomeina	Stridulomus	(Stridulomus)	sulcicollis	Namibia	Duineveld	-24.6	18.9
Phanerotomeina	Stridulomus	(Stridulomus)	sulcicollis	South Africa	Kalahari Gemsbok Park	-25.7667	20.3833
Phanerotomeina	Stridulomus	(Stridulomus)	sulcicollis	Botswana	Kuke Pan	-23.3167	24.45
Phanerotomeina	Stridulomus	(Stridulomus)	sulcicollis	South Africa	Mata Mata	-25.7833	20
Phanerotomeina	Stridulomus	(Stridulomus)	sulcicollis	Botswana	30 mi SW Lake Ngami (sehitwe)	-20.4167	22.6667
Phanerotomeina	Stridulomus	(Stridulomus)	sulcicollis	South Africa	Nossob Camp	-25.5	20.6167
Phanerotomeina	Stridulomus	(Stridulomus)	sulcicollis	South Africa	3 mi W Nossob Camp	-25.5	20.6167
Phanerotomeina	Stridulomus	(Stridulomus)	sulcicollis	Namibia	Swartbaas West 276	-26.9833	19.7
Phanerotomeina	Stridulomus	(Stridulomus)	sulcicollis	South Africa	Twee Revieren	-26.4725	20.6116
Phanerotomeina	Stridulomus	(Stridulomus)	sulcicollis	South Africa	Uppington	-28.4667	21.2333
Phanerotomeina	Stridulomus	(Stridulomus)	sulcicollis	South Africa	Van Zyl's Rust	-26.8667	22.0667
Phanerotomeina	Tarsocnodes	(Tarsocnodes)	albarenarum	South Africa	Widsantds 250	-28.5667	22.4667
Phanerotomeina,Tarsocnodes,(Tarsocnodes),aquamontis,Namibia,Waterberg; Waterberg Plato,-20.5,17.2
Phanerotomeina	Tarsocnodes	(Tarsocnodes)	brendelli	Zambia	Namwala	-15.7333	26.4167
Phanerotomeina	Tarsocnodes	(Tarsocnodes)	compressitarsis	Botswana	57km NW Maboane	-24.1	24.5
Phanerotomeina	Tarsocnodes	(Tarsocnodes)	compressitarsis	Namibia	Alkmar	-21.8667	19.95
Phanerotomeina	Tarsocnodes	(Tarsocnodes)	compressitarsis	Botswana	Damara Pan	-22.1	22.45
Phanerotomeina	Tarsocnodes	(Tarsocnodes)	compressitarsis	Namibia	Duineveld	-24.6	18.9
Phanerotomeina	Tarsocnodes	(Tarsocnodes)	compressitarsis	Botswana	Gomodimo	-22.6667	23.9167
Phanerotomeina,Tarsocnodes,(Tarsocnodes),compressitarsis,Botswana,Gorwe; Bakewana,-24.4167,25.5
Phanerotomeina	Tarsocnodes	(Tarsocnodes)	compressitarsis	Botswana	Kabulabula	-17.8333	24.9667
Phanerotomeina,Tarsocnodes,(Tarsocnodes),compressitarsis,Botswana,Kalkfontein; 18 Mi NE,-22.1542,20.8611
Phanerotomeina,Tarsocnodes,(Tarsocnodes),compressitarsis,Botswana,Kalkfontein; 42mi W,-22.1542,20.8611
Phanerotomeina	Tarsocnodes	(Tarsocnodes)	compressitarsis	Botswana	Kaotwe	-22.5833	23.3333
Phanerotomeina	Tarsocnodes	(Tarsocnodes)	compressitarsis	Botswana	Kuke Pan	-23.3167	24.45
Phanerotomeina,Tarsocnodes,(Tarsocnodes),compressitarsis,Botswana,Kungveld; Botswana border,-21.8333,19.8333
Phanerotomeina	Tarsocnodes	(Tarsocnodes)	compressitarsis	South Africa	Kuruman	-27.4667	23.45
Phanerotomeina	Tarsocnodes	(Tarsocnodes)	compressitarsis	Zambia	Lealui	-15.2244	23.022
Phanerotomeina	Tarsocnodes	(Tarsocnodes)	compressitarsis	Botswana	Mababe Flats	-18.8333	24.2
Phanerotomeina	Tarsocnodes	(Tarsocnodes)	compressitarsis	Botswana	Molepolole	-24.4167	25.5
Phanerotomeina	Tarsocnodes	(Tarsocnodes)	compressitarsis	Botswana	Moremi Reserve	-19.3833	23.55
Phanerotomeina	Tarsocnodes	(Tarsocnodes)	compressitarsis	Zimbabwe	Mount Selinda	-20.4495	32.7137
Phanerotomeina	Tarsocnodes	(Tarsocnodes)	compressitarsis	Botswana	N'gami	-20.45	22.85
Phanerotomeina	Tarsocnodes	(Tarsocnodes)	compressitarsis	Botswana	Nokaneng	-19.6333	22.2167
Phanerotomeina	Tarsocnodes	(Tarsocnodes)	compressitarsis	South Africa	Nzhelele Dam surr	-22.7333	30.1
Phanerotomeina	Tarsocnodes	(Tarsocnodes)	compressitarsis	South Africa	Omega	-18.05	22.1833
Phanerotomeina	Tarsocnodes	(Tarsocnodes)	compressitarsis	Botswana	Sehitwe	-20.4167	22.6667
Phanerotomeina	Tarsocnodes	(Tarsocnodes)	compressitarsis	Zimbabwe	Selukwe	-19.7502	30.0006
Phanerotomeina	Tarsocnodes	(Tarsocnodes)	compressitarsis	Namibia	Talismanis	-21.7833	20.7333
Phanerotomeina	Tarsocnodes	(Tarsocnodes)	compressitarsis	Botswana	Tsao	-20.15	22.45
Phanerotomeina	Tarsocnodes	(Tarsocnodes)	compressitarsis	South Africa	Twee Revieren	-26.4725	20.6116
Phanerotomeina	Tarsocnodes	(Tarsocnodes)	compressitarsis	Zimbabwe	Victoria Falls	-17.9167	25.8167
Phanerotomeina	Tarsocnodes	(Tarsocnodes)	compressitarsis	South Africa	Vryburg	-26.95	24.7333
Phanerotomeina	Tarsocnodes	(Tarsocnodes)	compressitarsis	Zimbabwe	Wankie Game Reserve	-18.35	26.5
Phanerotomeina	Tarsocnodes	(Tarsocnodes)	compressitarsis	Namibia	Waterberg Plateau	-20.5	17.2
Phanerotomeina	Tarsocnodes	(Tarsocnodes)	dilaticollis	Zimbabwe	Bulawayo	-20.1667	28.5833
Phanerotomeina	Tarsocnodes	(Tarsocnodes)	dilaticollis	Zimbabwe	Selukwe	-19.7502	30.0006
Phanerotomeina	Tarsocnodes	(Tarsocnodes)	dilaticollis	Zimbabwe	Victoria Falls	-17.9167	25.8167
Phanerotomeina	Tarsocnodes	(Tarsocnodes)	ephialtes	Namibia	20 km NE Koes	-25.9333	19.1333
Phanerotomeina	Tarsocnodes	(Tarsocnodes)	ephialtes	South Africa	50km NW Hotazel	-27.2833	23
Phanerotomeina	Tarsocnodes	(Tarsocnodes)	ephialtes	Namibia	Alkmar	-21.8667	19.95
Phanerotomeina,Tarsocnodes,(Tarsocnodes),ephialtes,Namibia,Chulon; on Narib Ost,-24.2,17.7833
Phanerotomeina	Tarsocnodes	(Tarsocnodes)	ephialtes	South Africa	Koras	-28.3	21.55
Phanerotomeina	Tarsocnodes	(Tarsocnodes)	ephialtes	Namibia	M'bela	-23.7667	17.8667
Phanerotomeina	Tarsocnodes	(Tarsocnodes)	ephialtes	South Africa	Mata Mata	-25.7833	20
Phanerotomeina	Tarsocnodes	(Tarsocnodes)	ephialtes	South Africa	Niekerk's Hoop	-29.3167	22.8333
Phanerotomeina	Tarsocnodes	(Tarsocnodes)	ephialtes	Namibia	Onze Rust	-24.15	18.0333
Phanerotomeina	Tarsocnodes	(Tarsocnodes)	ephialtes	Namibia	Otjihavera	-22.2	17
Phanerotomeina	Tarsocnodes	(Tarsocnodes)	ephialtes	Namibia	Sandveld	-24.5333	18.9167
Phanerotomeina	Tarsocnodes	(Tarsocnodes)	ephialtes	Namibia	Swakopmund	-22.6667	14.5167
Phanerotomeina	Tarsocnodes	(Tarsocnodes)	ephialtes	Namibia	Swartbaas Ost	-27.0333	19.7
Phanerotomeina	Tarsocnodes	(Tarsocnodes)	ephialtes	South Africa	Twee Revieren	-26.4725	20.6116
Phanerotomeina	Tarsocnodes	(Tarsocnodes)	ephialtes	Namibia	Wildheim Ost	-26.4667	19.55
Phanerotomeina	Tarsocnodes	(Tarsocnodes)	ephialtes	South Africa	Witsands	-28.5333	22.4833
Phanerotomeina	Tarsocnodes	(Tarsocnodes)	errans	Namibia	Itota dune	-18.4167	15.9667
Phanerotomeina,Tarsocnodes,(Tarsocnodes),errans,Botswana,Kungveld; Botswana border,-21.8333,19.8333
Phanerotomeina	Tarsocnodes	(Tarsocnodes)	errans	Namibia	Namutoni	-18.8	16.9333
Phanerotomeina	Tarsocnodes	(Tarsocnodes)	errans	Namibia	Odilo Dam	-17.4167	16.95
Phanerotomeina	Tarsocnodes	(Tarsocnodes)	errans	Namibia	Samengeigei	-19.1	20.2
Phanerotomeina	Tarsocnodes	(Tarsocnodes)	errans	Namibia	Tsumkwe	-19.6	20.5333
Phanerotomeina	Tarsocnodes	(Tarsocnodes)	finitima	Angola	Mungobi	-17.4167	15.3333
Phanerotomeina	Tarsocnodes	(Tarsocnodes)	gracilipes	Angola	Mehongue	-12.1667	18.5833
Phanerotomeina	Tarsocnodes	(Tarsocnodes)	gracilipes	Zambia	Mongu	-15.2333	23.1667
Phanerotomeina	Tarsocnodes	(Tarsocnodes)	gracilipes	Zambia	Mushima	-14.1667	24.9333
Phanerotomeina,Tarsocnodes,(Tarsocnodes),granulicauda,Zambia,Haut-Zambeze; Lealui,-15.2244,23.022
Phanerotomeina,Tarsocnodes,(Tarsocnodes),granulicauda,Namibia,80km W Rundu; Okavango,-17.9167,19.7667
Phanerotomeina,Tarsocnodes,(Tarsocnodes),granulicauda,Namibia,Andara; Okavongo,-18.0333,21.45
Phanerotomeina,Tarsocnodes,(Tarsocnodes),iflundi,South Africa,Nordostl. Kap-Provinz; Kuruman,-27.4667,23.45
Phanerotomeina	Tarsocnodes	(Tarsocnodes)	iflundi	South Africa	Prieska	-29.6667	22.75
Phanerotomeina	Tarsocnodes	(Tarsocnodes)	iflundi	South Africa	Kuruman	-27.4667	23.45
Phanerotomeina	Tarsocnodes	(Tarsocnodes)	iflundi	South Africa	Leeuwkop	-33.9357	18.3892
Phanerotomeina	Tarsocnodes	(Tarsocnodes)	iflundi	South Africa	Winburg	-28.5333	27.0167
Phanerotomeina	Tarsocnodes	(Tarsocnodes)	iflundi	South Africa	Wesselbron	-27.8333	26.3667
Phanerotomeina	Tarsocnodes	(Tarsocnodes)	iflundi	South Africa	Bothaville	-27.3667	26.6167
Phanerotomeina	Tarsocnodes	(Tarsocnodes)	iflundi	South Africa	Hoopstad	-27.8	25.8833
Phanerotomeina	Tarsocnodes	(Tarsocnodes)	laevipennis	Botswana	25 mls W. Gweta	-20.2833	24.9
Phanerotomeina	Tarsocnodes	(Tarsocnodes)	laevipennis	Zimbabwe	Sawmills	-19.5667	28.0333
Phanerotomeina	Tarsocnodes	(Tarsocnodes)	madida	Namibia	Stamprietfontein	-24.35	18.4167
Phanerotomeina,Tarsocnodes,(Tarsocnodes),madida,Namibia,Chulon; on Narib Ost,-24.2,17.7833
Phanerotomeina	Tarsocnodes	(Tarsocnodes)	madida	Namibia	Mara	-27.85	17.3167
Phanerotomeina	Tarsocnodes	(Tarsocnodes)	madida	South Africa	Nossob Camp	-25.5	20.6167
Phanerotomeina	Tarsocnodes	(Tarsocnodes)	madida	Namibia	Onze Rust	-24.15	18.0333
Phanerotomeina	Tarsocnodes	(Tarsocnodes)	madida	South Africa	Twee Revieren	-26.4725	20.6116
Phanerotomeina	Tarsocnodes	(Tarsocnodes)	madida	Namibia	Vaalbank	-23.9	18.8833
Phanerotomeina	Tarsocnodes	(Tarsocnodes)	madida	Namibia	Wildheim Ost	-26.4667	19.55
Phanerotomeina	Tarsocnodes	(Tarsocnodes)	michaelis	South Africa	Takdam	-30.1167	21.65
Phanerotomeina,Tarsocnodes,(Tarsocnodes),michaelis,South Africa,Neilsdrif; 10km S,-28.8,21.0167
Phanerotomeina	Tarsocnodes	(Tarsocnodes)	molossa	Botswana	N'gami	-20.45	22.85
Phanerotomeina	Tarsocnodes	(Tarsocnodes)	molossa	Botswana	Kasane	-17.8333	25.0833
Phanerotomeina	Tarsocnodes	(Tarsocnodes)	molossa	Namibia	Katima Mulilo	-17.4833	24.2833
Phanerotomeina	Tarsocnodes	(Tarsocnodes)	molossa	Zambia	Lealui	-15.2244	23.022
Phanerotomeina	Tarsocnodes	(Tarsocnodes)	molossa	Zambia	Livingstone	-17.8333	25.8833
Phanerotomeina	Tarsocnodes	(Tarsocnodes)	molossa	Zambia	Nangweshi	-16.4333	23.3333
Phanerotomeina	Tarsocnodes	(Tarsocnodes)	molossa	Zimbabwe	Victoria Fallse	-17.9167	25.8167
Phanerotomeina	Tarsocnodes	(Tarsocnodes)	molossa	Zimbabwe	Wankie Game Reserve	-18.35	26.5
Phanerotomeina,Tarsocnodes,(Tarsocnodes),monasterialis,Democratic Republic of Congo,Leopoldville prov.; Gingungi,-5.3333,17.9667
Phanerotomeina	Tarsocnodes	(Tarsocnodes)	monasterialis	Angola	Dundo	-7.3667	20.8333
Phanerotomeina	Tarsocnodes	(Tarsocnodes)	monasterialis	Democratic Republic of Congo	Lulua: Tshibamba	-9.1326	22.5545
Phanerotomeina	Tarsocnodes	(Tarsocnodes)	monasterialis	Democratic Republic of Congo	Sandoa	-9.6833	22.9333
Phanerotomeina	Tarsocnodes	(Tarsocnodes)	monasterialis	Democratic Republic of Congo	Katanga: Luashi	-10.95	23.4
Phanerotomeina	Tarsocnodes	(Tarsocnodes)	monasterialis	Angola	Alto Cuilo	-13.4667	18.85
Phanerotomeina,Tarsocnodes,(Tarsocnodes),nielseni,Democratic Republic of Congo,Feshi; Kwango Province,-6.128,18.1495
Phanerotomeina	Tarsocnodes	(Tarsocnodes)	praegrandis horribilis	Angoia	Pl. de Coemba	-12.1491	18.0855
Phanerotomeina	Tarsocnodes	(Tarsocnodes)	praegrandis horribilis	Angola	Passage de la Luassinga	-15	18.5
Phanerotomeina	Tarsocnodes	(Tarsocnodes)	praegrandis horribilis	Angola	25 mi. N of Saurimo	-9.6333	20.4
Phanerotomeina,Tarsocnodes,(Tarsocnodes),praegrandis praegrandis,Democratic Republic of Congo,Leopoldville; Kwango: Mongamba; N. Kahemba,-7.3333,19
Phanerotomeina,Tarsocnodes,(Tarsocnodes),praegrandis praegrandis,Democratic Republic of Congo,Kwango; Goa,-4.8218,17.0399
Phanerotomeina	Tarsocnodes	(Tarsocnodes)	praegrandis praegrandis	Angola	Dundo	-7.3667	20.8333
Phanerotomeina	Tarsocnodes	(Tarsocnodes)	prozeskyorum	Zimbabwe	Victoria Falls	-17.9167	25.8167
Phanerotomeina	Tarsocnodes	(Tarsocnodes)	prozeskyorum	Botswana	Kaotwe	-22.5833	23.3333
Phanerotomeina	Tarsocnodes	(Tarsocnodes)	prozeskyorum	Botswana	Moremi Reserve	-19.3833	23.55
Phanerotomeina	Tarsocnodes	(Tarsocnodes)	rugicollis	Namibia	Gobabis	-22.45	18.9667
Phanerotomeina	Tarsocnodes	(Tarsocnodes)	rugicollis	Namibia	Eava	-22.1	18.9333
Phanerotomeina	Tarsocnodes	(Tarsocnodes)	rugicollis	Namibia	Gautscha	-19.8	20.5833
Phanerotomeina,Tarsocnodes,(Tarsocnodes),rugicollis,Botswana,Kungveld; Botswana border,-20.1167,21
Phanerotomeina	Tarsocnodes	(Tarsocnodes)	rugicollis	Namibia	Odilo Dam	-17.4167	16.95
Phanerotomeina	Tarsocnodes	(Tarsocnodes)	rugicollis	Namibia	Omaramba Omatoako	-17.95	20.4167
Phanerotomeina	Tarsocnodes	(Tarsocnodes)	rugicollis	Namibia	Tsumeb/Ondangwa road	-18.25	16.4333
Phanerotomeina	Tarsocnodes	(Tarsocnodes)	tarsalis	Namibia	Kuisip	-27.9667	19.0167
Phanerotomeina	Tarsocnodes	(Tarsocnodes)	tarsalis	Namibia	Alkmark	-21.8667	19.95
Phanerotomeina	Tarsocnodes	(Tarsocnodes)	tarsalis	Botswana	Gomodimo	-22.6667	23.9167
Phanerotomeina	Tarsocnodes	(Tarsocnodes)	tarsalis	South Africa	50km NW Hotazel	-27.2833	23
Phanerotomeina	Tarsocnodes	(Tarsocnodes)	tarsalis	Namibia	Kehoro Sud	-22.05	18.6667
Phanerotomeina	Tarsocnodes	(Tarsocnodes)	tarsalis	Namibia	Koes	-25.9333	19.1333
Phanerotomeina	Tarsocnodes	(Tarsocnodes)	tarsalis	Namibia	20 km NE Koes	-25.9333	19.1333
Phanerotomeina,Tarsocnodes,(Tarsocnodes),tarsalis,Botswana,Kungveld; Botswana Border,-21.8333,19.8333
Phanerotomeina	Tarsocnodes	(Tarsocnodes)	tarsalis	South Africa	Mata Mata	-25.7833	20
Phanerotomeina	Tarsocnodes	(Tarsocnodes)	tarsalis	South Africa	Mata Mata-Nossob Camp	-25.5	20.6167
Phanerotomeina	Tarsocnodes	(Tarsocnodes)	tarsalis	Botswana	Maun	-20	23.4167
Phanerotomeina	Tarsocnodes	(Tarsocnodes)	tarsalis	Botswana	Nokaneng	-19.6333	22.2167
Phanerotomeina	Tarsocnodes	(Tarsocnodes)	tarsalis	South Africa	Nossob Camp	-25.5	20.6167
Phanerotomeina	Tarsocnodes	(Tarsocnodes)	tarsalis	South Africa	Postmasburg	-28.3333	23.0833
Phanerotomeina	Tarsocnodes	(Tarsocnodes)	tarsalis	Namibia	Stampried	-24.35	18.4167
Phanerotomeina	Tarsocnodes	(Tarsocnodes)	tarsalis	Namibia	Swartbass Ost	-27.0333	19.7
Phanerotomeina	Tarsocnodes	(Tarsocnodes)	tarsalis	South Africa	Twee Riverien	-26.4725	20.6116
Phanerotomeina	Tarsocnodes	(Tarsocnodes)	tarsalis	Namibia	Wildheim Ost	-26.4667	19.55
Phanerotomeina	Tarsocnodes	(Tarsocnodes)	tarsalis	South Africa	Witsands	-28.5333	22.4833
Phanerotomeina,Tarsocnodes,(Tarsocnodes),tarsalis,South Africa,Zwartmodder; 30 mi NW Upington,-28.4667,21.2333
Phanerotomeina	Tarsocnodes	(Tarsocnodes)	variolota	Democratic Republic of Congo	Kinda	-9.3333	25.1
Phanerotomeina	Tarsocnodes	(Tarsocnodes)	vernayi	Botswana	Kaotwe	-22.5833	23.3333
Phanerotomeina	Tarsocnodes	(Tarsocnodes)	vernayi	South Africa	50 km NW Hotazel	-27.2833	23
Phanerotomeina	Tarsocnodes	(Tarsocnodes)	vernayi	Namibia	50 KM NE Koes	-25.9333	19.1333
Phanerotomeina	Tarsocnodes	(Tarsocnodes)	vernayi	Botswana	57lm NW Maboane	-24.1	24.5
Phanerotomeina	Tarsocnodes	(Tarsocnodes)	vernayi	Namibia	Richthofen	-22.5667	17.75
Phanerotomeina	Tarsocnodes	(Tarsocnodes)	vernayi	Namibia	Samengeigei	-19.1	20.2
Phanerotomeina	Tarsocnodes	(Tarsocnodes)	vernayi	Namibia	Tsumkwe Pan	-19.6	20.5333
Phanerotomeina	Tarsocnodes	(Tarsocnodes)	vernayi	South Africa	Twee Riverien	-26.4725	20.6116
Phanerotomeina	Tarsocnodes	(Tarsocnodes)	vernayi	South Africa	Witsands	-28.5333	22.4833
Phanerotomeina,Tarsocnodes,(Tarsocnodes),whiteheadi,Namibia,Alkmar 512; Gobabis,-21.8667,19.95
Sepidiina	Dimoniacis	(Dimoniacis)	jacksoni	Somalia	Somaliland: rocca	6.769722	47.430833
Sepidiina	Dimoniacis	(Dimoniacis)	lavranosi	Somalia	Eyl	7.9809	49.8164
Sepidiina	Dimoniacis	(Dimoniacis)	puccionii	Somalia	Bur Inaoski-Eil (Migiurtinia)	10	50
Sepidiina,Sepidiopsis,(Sepidiopsis),ardoini,Somalia,Balli; Iglale; Handurgal (Migiurtinia prov.) 02?55'N; 42?25'E,2.916667,42.416667
Sepidiina	Sepidiopsis	(Sepidiopsis)	cornigera	Somalia	Uebi	4.001927	45.499685
Sepidiina	Sepidiopsis	(Sepidiopsis)	villosa	Somalia	Uebi	4.001927	45.499685
Sepidiina	Sepidiostenus	(Sepidiostenus)	compressus	Somalia	Makdischu	2.066667	45.366667
Sepidiina	Sepidiostenus	(Sepidiostenus)	dolichopus	Somalia	Uorandi	2.066667	45.366667
Sepidiina	Sepidiostenus	(Sepidiostenus)	erinaceus	Somalia	Makdischu	2.066667	45.366667
Sepidiina	Sepidiostenus	(Sepidiostenus)	erinaceus	Somalia	Brava	1.113333	44.030278
Sepidiina	Sepidiostenus	(Sepidiostenus)	erinaceus	Somalia	Uebi	4.001927	45.499685
Sepidiina	Sepidiostenus	(Sepidiostenus)	fairmairei	Somalia	Obbia	5.351389	48.525556
Sepidiina	Sepidiostenus	(Sepidiostenus)	fairmairei	Somalia	Uorandi	2.066667	45.366667
Sepidiina	Sepidiostenus	(Sepidiostenus)	ruspolii	Somalia	Lugh	3.698056	42.597222
Sepidiina,Sepidium,(Sepidium),barbarum,Algeria,Alg?rie; Batna,35.55,6.166667
Sepidiina	Sepidium	(Sepidium)	barbarum	Tunisia	Tunis	36.806389	10.181667
Sepidiina	Sepidium	(Sepidium)	barbarum	Algeria	Algiers	36.753889	3.058889
Sepidiina	Sepidium	(Sepidium)	barbarum	Italy	Sicile	37.5	14
Sepidiina	Sepidium	(Sepidium)	bidentatum	Spain	Malaga	36.75	-4.416667
Sepidiina	Sepidium	(Sepidium)	boranum	Somalia	Gala	10.45	43.25
Sepidiina	Sepidium	(Sepidium)	bulbiferum	Tanzania	Massaisteppe	-4.445403	36.985337
Sepidiina	Sepidium	(Sepidium)	cyrenaicum	Libya	Ain Mara	32.749313	22.383376
Sepidiina	Sepidium	(Sepidium)	dathan	Egypt	Agypten: Kairo	30.044444	31.235833
Sepidiina	Sepidium	(Sepidium)	dathan	Syria	Syrien: Damaskus	33.500267	36.284616
Sepidiina	Sepidium	(Sepidium)	mali	Portugal	Beja	38.014764	-7.868032
Sepidiina	Sepidium	(Sepidium)	mali	Portugal	Almodovar	37.507323	-8.061968
Sepidiina	Sepidium	(Sepidium)	mali	Portugal	Mertola	37.638306	-7.657925
Sepidiina	Sepidium	(Sepidium)	gypsicola	Morocco	Tarudant	30.473602	-8.878799
Sepidiina	Sepidium	(Sepidium)	hoseini	Morocco	Tiznit	29.703651	-9.737908
Sepidiina	Sepidium	(Sepidium)	hystrix desertica	Morocco	Guelta Zemur	25.15	-12.366667
Sepidiina	Sepidium	(Sepidium)	hystrix hystrix	Morocco	El Mers	33.446768	-4.447585
Sepidiina	Sepidium	(Sepidium)	hystrix ifniensis	Morocco	Adai	29.700707	-9.281162
Sepidiina	Sepidium	(Sepidium)	hystrix ifniensis	Morocco	Sidi Ifni	29.364331	-10.175315
Sepidiina	Sepidium	(Sepidium)	hystrix ifniensis	Morocco	Tazila	29.667988	-9.266431
Sepidiina	Sepidium	(Sepidium)	hystrix ifniensis	Morocco	Ain Aguisgal	29.364331	-10.175315
Sepidiina	Sepidium	(Sepidium)	inaequale	Libya	Tripolis: Miselata	32.902222	13.185833
Sepidiina	Sepidium	(Sepidium)	marraquense	Morocco	Marrakesh	31.63	-8.008889
Sepidiina	Sepidium	(Sepidium)	mesopotamicum	Iraq	Mesopotamien: Assur	35.456667	43.2625
Sepidiina	Sepidium	(Sepidium)	mesopotamicum	Iraq	Mesopotamien: Mosul	36.34	43.13
Sepidiina	Sepidium	(Sepidium)	mskalicum	Morocco	Mskala	31.389576	-9.41547
Sepidiina	Sepidium	(Sepidium)	penicilligerum	Libya	Bir Milrha	32.429053	13.633153
Sepidiina	Sepidium	(Sepidium)	perforatum	Morocco	Tangier	35.766667	-5.8
Sepidiina	Sepidium	(Sepidium)	peyerimhoffi	Morocco	Aglou	29.76489	-9.80742
Sepidiina	Sepidium	(Sepidium)	peyerimhoffi	Morocco	El Mers	33.446768	-4.447585
Sepidiina	Sepidium	(Sepidium)	peyerimhoffi	Morocco	Agadir	30.427319	-9.614857
Sepidiina	Sepidium	(Sepidium)	reichei	Egypt	Alexandrie	31.2	29.916667
Sepidiina	Sepidium	(Sepidium)	reichei	Tunisia	Tunis	36.806389	10.181667
Sepidiina	Sepidium	(Sepidium)	scebelianum	Kenya	Lomi	1.82666	36.26542
Sepidiina	Sepidium	(Sepidium)	siculum	Italy	Sicile	37.5	14
Sepidiina	Sepidium	(Sepidium)	siculum	Italy	Sicile	37.5	14
Sepidiina	Sepidium	(Sepidium)	tricuspidatum mogadoricum	Morocco	Mogador	31.513056	-9.769722
Sepidiina	Sepidium	(Sepidium)	tricuspidatum mogadoricum	Morocco	Mogador	31.513056	-9.769722
Sepidiina	Sepidium	(Sepidium)	tricuspidatum mogadoricum	Morocco	Marrakesh	31.63	-8.008889
Sepidiina	Sepidium	(Sepidium)	tricuspidatum multispinosum	Tunisia	Tunis	36.806389	10.181667
Sepidiina	Sepidium	(Sepidium)	tricuspidatum tomentosum	Tunisia	Sidi Bou Said	36.865102	10.226711
Sepidiina	Sepidium	(Sepidium)	tricuspidatum tomentosum	Tunisia	Tunis	36.806389	10.181667
Sepidiina	Sepidium	(Sepidium)	tricuspidatum tomentosum	Tunisia	Sfax	34.733333	10.766667
Sepidiina	Sepidium	(Sepidium)	tricuspidatum tricuspidatum	Morocco	Marokko: Casa Blanca	33.533333	-7.583333
Sepidiina	Sepidium	(Sepidium)	tricuspidatum tricuspidatum	Egypt	Alexandrie	31.2	29.916667
Sepidiina	Sepidium	(Sepidium)	uncinatum	Morocco	Timadit	33.5	-4.5
Sepidiina	Sepidium	(Sepidium)	uncinatum	Algieria	Oran	35.696944	-0.633056
Sepidiina,Sepidium,(Sepidium),variegatum,Algieria,Alg?rie; Batna,35.55,6.166667
Sepidiina	Sepidium	(Sepidium)	wagneri	Morocco	Taourirt	34.408368	-2.903608
Sepidiina,Sepidium,(Sepidium),wagneri,Algieria,Alg?rie; Batna,35.55,6.166667
Sepidiina	Vieta	(Vieta)	angolensis biena	Angola	Cuando -Cubango District of the Bi? Province: Cuchi	-12.516667	17.566667
Sepidiina	Vieta	(Vieta)	angolensis eduardi	Angola	Lunda District of the Malange Province: Saurimo	-9.659722	20.391667
Sepidiina	Vieta	(Vieta)	angolensis transversa	Angola	Humpata	-15	13.333333
Sepidiina,Vieta,(Vieta),angustula,Kenya,"Afrique Orientale Anglais: Sud du lac Rodolphe; celui-ci et le chemin de fer de l""uganda",2.326387,36.499932
Sepidiina	Vieta	(Vieta)	borana	Ethiopia	Javello	4.883333	38.08333
Sepidiina	Vieta	(Vieta)	borana	Ethiopia	Neghelli	5.333333	39.583333
Sepidiina	Vieta	(Vieta)	clypeata	Yemen	Aden (Yerbury)	12.77944	45.03667
Sepidiina	Vieta	(Vieta)	cornutipennis	Somalia	Mogadishu	2.033333	45.333333
Sepidiina	Vieta	(Vieta)	crinita	Malawi	Lac Nyassa	-12.491023	33.98118
Sepidiina	Vieta	(Vieta)	deckerti	Namibia	Mudumu NP	-18.1	23.6
Sepidiina	Vieta	(Vieta)	erecticollis	Tanzania	Uzagara	-2.68333	33
Sepidiina	Vieta	(Vieta)	furcifera	Tanzania	Massaisteppe	-4.445403	36.985337
Sepidiina	Vieta	(Vieta)	gracilenta	Yemen	Steamer-Point (Aden)	12.77944	45.03667
Sepidiina	Vieta	(Vieta)	grisea	Kenya	Moyale	3.533333	39.05
Sepidiina	Vieta	(Vieta)	hamaticollis	Tanzania	Uzagara	-2.68333	33
Sepidiina	Vieta	(Vieta)	holdhausi	Sudan	Chartum	15.566667	33.6
Sepidiina	Vieta	(Vieta)	lacunosa	Tanzania	Tabora	-5.031049	32.807552
Sepidiina	Vieta	(Vieta)	longehirta	Somalia	Mogadishu	2.033333	45.333333
Sepidiina	Vieta	(Vieta)	luctuosa	Tanzania	Kilimandjaro	-3.075833	37.353333
Sepidiina	Vieta	(Vieta)	millingenii	Saudi Arabia	Patria: Djedda	21.543333	39.172778
Sepidiina	Vieta	(Vieta)	montana	Tanzania	Kilimandjaro	-3.075833	37.353333
Sepidiina	Vieta	(Vieta)	muscosa	Tanzania	See Jipe	-3.45	37.73
Sepidiina	Vieta	(Vieta)	pallidicornis	Tanzania	See Jipe	-3.45	37.73
Sepidiina	Vieta	(Vieta)	punctipennis	Sudan	Rotes- Meer-Gebiet: Mersa-Halaib	22.203932	36.596048
Sepidiina	Vieta	(Vieta)	ramosipilus	Tanzania	See Jipe	-3.45	37.73
Sepidiina,Vieta,(Vieta),robusta,Kenya,Afrique Orientale Anglais: Mont Loroghi; en mars,-0.920237,36.445641
Sepidiina	Vieta	(Vieta)	senegalensis dongolensis	Sudan	Sennar	13.55	33.583333
Sepidiina	Vieta	(Vieta)	senegalensis dongolensis	Sudan	Dongola	19.169822	30.474892
Sepidiina	Vieta	(Vieta)	speculifera	Tanzania	Deutsch-Ostafrika: Madibira in Uhehe	-8.211175	34.793387
Sepidiina	Vieta	(Vieta)	spiculosa	Tanzania	Massaisteppe	-4.445403	36.985337
Sepidiina	Vieta	(Vieta)	uncigera	Tanzania	Uzagara	-2.68333	33
Sepidiina	Vieta	(Vieta)	vietomorphoides	Sudan	Khartoum-Burri	15.500556	32.56
Sepidiina	Vietomorpha	(Vietomorpha)	abyssinica	Ethiopia	Harrar	9.309372	42.125015
Sepidiina	Vietomorpha	(Vietomorpha)	abyssinica	Ethiopia	Abyss. Harrar	9.309372	42.125015
Sepidiina,Vietomorpha,(Vietomorpha),abyssinica,Ethiopia,Harrar Prov.; Alemaya Campus,9.4,42.016667
Sepidiina	Vietomorpha	(Vietomorpha)	abyssinica	Somalia	Waridad	9.283045	46.253836
Sepidiina	Vietomorpha	(Vietomorpha)	abyssinica	Somalia	35 mi NE Hudin	9.1549	47.47764
Sepidiina	Vietomorpha	(Vietomorpha)	abyssinica	Somalia	26 mi S Hargeisa (Awarch Rd)	9.352864	44.077324
Sepidiina,Vietomorpha,(Vietomorpha),abyssinica,Somalia,15 miles from Taleh to Haun; T. 37,9.150292,48.429154
Sepidiina	Vietomorpha	(Vietomorpha)	abyssinica	Somalia	12 mi NE Buaro	9.524167	45.536944
Sepidiina,Vietomorpha,(Vietomorpha),abyssinica,Somalia,Eil; Somalia Ital.,7.966667,49.85
Sepidiina,Vietomorpha,(Vietomorpha),abyssinica,Somalia,15 mi SW Guled Haji; 3800 ft,9.319869,44.811398
Sepidiina	Vietomorpha	(Vietomorpha)	abyssinica	Somalia	Bedawanak 3700 ft	9.482693	44.268972
Sepidiina	Vietomorpha	(Vietomorpha)	abyssinica	Kenya	Mandera	3.937726	41.85314
Sepidiina	Vietomorpha	(Vietomorpha)	abyssinica	Somalia	El Bar	3.098971	42.582046
Sepidiina	Vietomorpha	(Vietomorpha)	abyssinica	Somalia	betwn. Gardo and Eil	8.797029	49.305812
Sepidiina	Vietomorpha	(Vietomorpha)	abyssinica	Somalia	between Gardo and Garoe	8.896288	48.857565
Sepidiina	Vietomorpha	(Vietomorpha)	abyssinica	Somalia	between Garoe and Galcaio	7.626957	47.827928
Sepidiina	Vietomorpha	(Vietomorpha)	abyssinica	Somalia	15 miles from Erigavo (Ilad Rd) 4800 ft	10.61881	47.361546
Sepidiina,Vietomorpha,(Vietomorpha),abyssinica,Ethiopia,Dire Daoua; Abess.,9.600805,41.864737
Sepidiina,Vietomorpha,(Vietomorpha),abyssinica,Somalia,23 km NE Ba'adwein; 01?20'N-47?38'E,3.555963,46.544753
Sepidiina	Vietomorpha	(Vietomorpha)	abyssinica	Somalia	Hargeisa	9.55854	44.065214
Sepidiina	Vietomorpha	(Vietomorpha)	abyssinica	Somalia	MBurao	9.524167	45.536944
Sepidiina	Vietomorpha	(Vietomorpha)	abyssinica	Ethiopia	Harrar	9.309372	42.125015
Sepidiina	Vietomorpha	(Vietomorpha)	bartolozzii	Somalia	Afgoi	2.141255	45.114913
Sepidiina	Vietomorpha	(Vietomorpha)	crassipes	Somalia	Eil	7.966667	49.85
Sepidiina	Vietomorpha	(Vietomorpha)	crassipes	Somalia	betwn. Gardo and Eil	8.797029	49.305812
Sepidiina,Vietomorpha,(Vietomorpha),foveipennis,Somalia,Waridad (Qaradag Rd); 2350 ft,9.282907,46.252999
Sepidiina,Vietomorpha,(Vietomorpha),foveipennis,Somalia,Hubera (Burana Rd); 3000 ft,10.659,48.4959
Sepidiina,Vietomorpha,(Vietomorpha),foveipennis,Somalia,7km E Hadaftino; 4050 ft,10.765325,48.107521
Sepidiina	Vietomorpha	(Vietomorpha)	foveipennis	Somalia	Galcaio	6.786116	47.426648
Sepidiina	Vietomorpha	(Vietomorpha)	foveipennis	Somalia	Benadir	2.033333	45.333333
Sepidiina	Vietomorpha	(Vietomorpha)	foveipennis	Kenya	Mandera	3.937726	41.85314
Sepidiina	Vietomorpha	(Vietomorpha)	foveipennis	Somalia	Mogadishu	2.033333	45.333333
Sepidiina	Vietomorpha	(Vietomorpha)	foveipennis	Somalia	Hargeisa	9.55854	44.065214
Sepidiina	Vietomorpha	(Vietomorpha)	foveipennis	Somalia	Borama	9.936044	43.173351
Sepidiina	Vietomorpha	(Vietomorpha)	foveipennis	Somalia	Arigavo	10.620286	47.363434
Sepidiina,Vietomorpha,(Vietomorpha),foveipennis,Somalia,Dire Dawa; ca 4500 ft,9.610792,41.857699
Sepidiina	Vietomorpha	(Vietomorpha)	foveipennis	Somalia	Las Anod	8.476722	47.363874
Sepidiina	Vietomorpha	(Vietomorpha)	foveipennis	Somalia	betw. Gardo and Eil	8.797029	49.305812
Sepidiina	Vietomorpha	(Vietomorpha)	foveipennis	Somalia	betwn. Gardo and Garoe	8.836654	48.813475
Sepidiina	Vietomorpha	(Vietomorpha)	foveipennis	Somalia	betwn. Scusciuban and Bender Beila	9.75394	50.405651
Sepidiina,Vietomorpha,(Vietomorpha),foveipennis,Somalia,Yubale; 41 mi E Erigavo,10.316667,43.45
Sepidiina	Vietomorpha	(Vietomorpha)	foveipennis	Somalia	Erigavo	10.618056	47.37
Sepidiina	Vietomorpha	(Vietomorpha)	foveipennis	Somalia	3?54'N-43?24'E	3.9	43.4
Sepidiina	Vietomorpha	(Vietomorpha)	foveipennis	Ethiopia	Harrar	9.309372	42.125015
Sepidiina	Vietomorpha	(Vietomorpha)	foveipennis	Ethiopia	Dalo	8.982654	40.5997
Sepidiina	Vietomorpha	(Vietomorpha)	foveipennis	Ethiopia	Milmil	8.285552	43.873372
Sepidiina,Vietomorpha,(Vietomorpha),foveipennis,Yemen,Aden Prot. Wadi Dareja; SW of Dhala,12.790859,44.985803
Sepidiina,Vietomorpha,(Vietomorpha),foveipennis,Yemen,Arabia; Bab el Mendgel,12.719376,43.508324
Sepidiina,Vietomorpha,(Vietomorpha),foveipennis,Yemen,Arabia; Dhala,13.7333,44.7167
Sepidiina	Vietomorpha	(Vietomorpha)	tuberosa	Somalia	Villaggio Duca	2.783333	45.5
Sepidiina	Vietomorpha	(Vietomorpha)	tuberosa	Somalia	Merca	1.683333	44.75
Sepidiina	Vietomorpha	(Vietomorpha)	tuberosa	Somalia	betwn. Mogadiscio and Afgoi	2.085055	45.193894
Sepidiina	Vietomorpha	(Vietomorpha)	tuberosa	Somalia	betwen. Mogadiscio and Balad	2.201843	45.395836
Sepidiina	Vietomorpha	(Vietomorpha)	tuberosa	Somalia	Mer. Villa Duca Abruzzi	2.783333	45.5
Sepidiina	Vietomorpha	(Vietomorpha)	tuberosa	Somalia	Bulo-Burti	3.866667	45.58333
Sepidiina	Vietomorpha	(Vietomorpha)	tuberosa	Somalia	Afgoi	2.141255	45.114913
Sepidiina,Vietomorpha,(Vietomorpha),tuberosa,Somalia,Somalia; Maku,3.50394,42.29681
Subtribe	Genus	Subgenus	species/subspecies	Country	locality (cited as given in publication)	latitude	longitude
Trachynotina	Cyrtoderes	(Cyrtoderes)	hamaticollis	South Africa	Cape Colonty (Graham's Town)	-33.30422	26.53276
Trachynotina,Epairopsis,(Epairopsis),deckerti,Namibia,Grootfontein; Askavolt Farm 20 km E of Otavi,-19.63812,17.33138
Trachynotina	Epairopsis	(Epairopsis)	frontalis frontalis	Botswana	N'gami	-20.45	22.85
Trachynotina	Ethmus	(Ethmomerus)	brevis	Democratic Republic of Congo	Belgian Congo: southern Elisabethville Province: Sandoa	-9.6909	22.86864
Trachynotina	Ethmus	(Ethmophobes)	herero herero	Namibia	Abachaus nr. Otjiwarongo	-20.463681	16.647468
Trachynotina	Ethmus	(Ethmophobes)	herero herero	Namibia	Franzfontein	-20.2134	15.0164
Trachynotina	Ethmus	(Ethmophobes)	herero herero	Namibia	Zesfontein	-19.1251	13.616541
Trachynotina	Ethmus	(Ethmophobes)	herero pronamibensis	Namibia	Namib. bwtn. Oropembe and Rocky Point	-18.472692	12.522189
Trachynotina	Ethmus	(Ethmophobes)	latus bisbicostatus	Namibia	20 mi NW of Ohopoho	-18.0581	13.8362
Trachynotina	Ethmus	(Ethmophobes)	latus bisbicostatus	Namibia	Ohopoho	-18.0581	13.8362
Trachynotina	Ethmus	(Ethmophobes)	latus kaokoanus	Namibia	Namib. bwtn. Oropembe and Rocky Point	-18.472692	12.522189
Trachynotina	Ethmus	(Ethmophobes)	latus latus	Botswana	N'Gami	-20.45	22.85
Trachynotina	Ethmus	(Ethmophobes)	paradisiacus angolanus	Angola	Central Huila Prov. betwn. Chibia and Chibembe	-15.169009	15.519103
Trachynotina	Ethmus	(Ethmophobes)	paradisiacus formosus	Namibia	Northeastern Kaokoveld: Swartbooisdrift	-17.441856	13.9287
Trachynotina	Ethmus	(Ethmophobes)	paradisiacus paradisiacus	Namibia	Ovamboland: Oshikango	-17.397678	15.890068
Trachynotina	Ethmus	(Ethmophobes)	paradisiacus paradisiacus	Namibia	Ondangua	-17.908386	15.976021
Trachynotina	Ethmus	(Ethmophobes)	paradisiacus paradisiacus	Angola	Southern border region of Angolan Cunene Distr. Namakunde	-17.308159	15.844871
Trachynotina	Ethmus	(Ethmophobes)	vernayi vernayi	Angola	Western part of Huila Prov. Pediva	-16.283355	12.5667
Trachynotina	Ethmus	(Ethmophobes)	vernayi marginatus	Angola	Western Huila Prov. Cainde	-15.500243	13.366685
Trachynotina	Ethmus	(Ethmus)	acinopoides	Democratic Republic of Congo	Belgian Congo: north-western Elisabethville Province: Kaniama	-7.517427	24.173913
Trachynotina,Ethmus,(Ethmus),analis,Tanzania,Uhehe; Madibira,-8.210006,34.793319
Trachynotina	Ethmus	(Ethmus)	barbosai	Mozambique	Port. East Africa: Lourenco Marques	-25.8995	32.6055
Trachynotina	Ethmus	(Ethmus)	borgesi	Angola	Huila Prov. and Distr. E of Humpata btwen. Sa da Bandeira and Humpata	-14.979648	13.444039
Trachynotina	Ethmus	(Ethmus)	cinerosparsus	Tanzania	Tanganyika Territory: Wembere-Steppe	-4.784187	33.903796
Trachynotina,Ethmus,(Ethmus),dollmani,Zambia,North-western Rhodesia: Mwenga; 27?40'E and 13?S,-13.000226,27.542493
Trachynotina	Ethmus	(Ethmus)	nyassicus	Tanzania	Nyassa	-11.1445	34.7741
Trachynotina	Ethmus	(Ethmus)	plicatus	Zimbabwe	South-western Rhodesia: Victoria Falls	-17.55	25.49
Trachynotina	Ethmus	(Ethmus)	plicatus	Zimbabwe	Matopos	-20.416657	28.482789
Trachynotina	Ethmus	(Ethmus)	plicatus	Zambia	Northern Rhodesia: Nangweshi	-16.393832	23.321122
Trachynotina	Ethmus	(Ethmus)	pygidialis	Tanzania	Tanganyika Territory: Wembere Steppe	-4.784187	33.903796
Trachynotina,Ethmus,(Ethmus),pustulatus,Democratic Republic of Congo,Belgian Congo: South-eastern Elisabethville Province: Parc National de l'Upemba; Munoi bifurc. Lupiala,-9.016667,26.583333
Trachynotina	Ethmus	(Ethmus)	quadricostatus	Angola	Benguella	-12.55	13.416667
Trachynotina	Ethmus	(Ethmus)	quadricostatus	Angola	Vila Arriaga	-14.763218	13.34388
Trachynotina	Ethmus	(Ethmus)	quadricostatus	Angola	Western Huila Prov. Betwen. Chibia and Chibembe	-15.169009	15.519103
Trachynotina	Ethmus	(Ethmus)	quadricostatus	Angola	Ongueria	-15.316667	13.533322
Trachynotina	Ethmus	(Ethmus)	sculptus	Angola	Kihita	-15.383537	13.966985
Trachynotina	Ethmus	(Ethmus)	sculptus	Angola	Western Huila Prov. Ongueria	-15.316667	13.533322
Trachynotina	Ethmus	(Ethmus)	silvanus	Angola	Huila Prov. and Distr. Ongueria	-15.316667	13.533322
Trachynotina	Ethmus	incertae sedis	incostatus	Democratic Republic of Congo	Kambove	-10.87484	26.59736
Trachynotina	Ethmus	incertae sedis	incostatus	Democratic Republic of Congo	Kambove-Lukafu	-10.51309	27.54978
Trachynotina	Histrionotus	(Histrionotus)	lightfooti	South Africa	Port Nolloth	-29.25188	16.8697
Trachynotina	Histrionotus	(Histrionotus)	omercooperi	Namibia	Aus	-26.666126	16.267308
Trachynotina	Microphligra	(Microphligra)	minuta	South Africa	Cape Colongy (Oudtshoorn)	-33.60047	22.19955
Trachynotina	Ossiporis	(Ossiporis)	capeneri	South Africa	Pretoria	-25.74486	28.18783
Trachynotina	Ossiporis	(Ossiporis)	crenulimargo	Zambia	Northern Rhodesia: Kashitu N. of Broken Hill	-13.71267	28.66095
Trachynotina	Ossiporis	(Ossiporis)	crenulimargo	Zambia	Abercorn	-8.84024	31.36587
Trachynotina	Ossiporis	(Ossiporis)	marshalli	Zimbabwe	Mashonaland: Salisbury	-17.82772	31.05337
Trachynotina	Ossiporis	(Ossiporis)	taterae	Democratic Republic of Congo	Belgian Congo: Massif des Kundelungu	-10	28
Trachynotina	Ossiporis	(Ossiporis)	terrena chubbi	South Africa	Natal (Coleonso)	-28.73933	29.82582
Trachynotina	Ossiporis	(Ossiporis)	terrena chubbi	South Africa	Willowgrange	-29.103647	29.9258
Trachynotina	Ossiporis	(Ossiporis)	terrena chubbi	South Africa	Eastcourt	-29.01269	29.86619
Trachynotina	Ossiporis	(Ossiporis)	terrena fragilis	South Africa	Johannesburg	-26.20227	28.04363
Trachynotina,Ossiporis,(Ossiporis),terrena fragilis,South Africa,Orange Free State; Harismith,-28.27276,29.12946
Trachynotina	Ossiporis	(Ossiporis)	terrena fragilis	South Africa	Zoutpansberg distr. Vivo	-23.04421	29.27882
Trachynotina	Ossiporis	(Ossiporis)	terrena fragilis	South Africa	Pietersburg	-23.90449	29.46885
Trachynotina	Ossiporis	(Ossiporis)	terrena fragilis	South Africa	Scheerpoort	-25.77626	27.76129
Trachynotina	Ossiporis	(Ossiporis)	terrena fragilis	South Africa	Slypsteendrift	-24.2577	28.15872
Trachynotina	Ossiporis	(Ossiporis)	terrena fragilis	South Africa	Malvern E of Johannesburg	-26.20304	28.10165
Trachynotina	Ossiporis	(Ossiporis)	terrena fragilis	South Africa	Bronkhorstspruit	-25.81015	28.74248
Trachynotina	Ossiporis	(Ossiporis)	terrena fragilis	South Africa	Lydenburg distr.	-25.09598	30.44393
Trachynotina	Ossiporis	(Ossiporis)	terrena fragilis	South Africa	Lichtenburg	-26.152	26.15968
Trachynotina	Ossiporis	(Ossiporis)	terrena fragilis	South Africa	Delareyville	-26.68638	25.45907
Trachynotina	Ossiporis	(Ossiporis)	terrena fragilis	South Africa	Harrismith	-28.27276	29.12946
Trachynotina	Ossiporis	(Ossiporis)	terrena fragilis	South Africa	Dewetsdorp	-29.58274	26.66511
Trachynotina	Ossiporis	(Ossiporis)	terrena fragilis	South Africa	Bothaville	-27.3887	26.61701
Trachynotina	Ossiporis	(Ossiporis)	terrena fragilis	South Africa	Zululand: Somekele	-28.323208	32.107716
Trachynotina	Ossiporis	(Ossiporis)	terrena terrena	South Africa	Natal: Colenso	-28.750397	29.829397
Trachynotina	Ossiporis	(Ossiporis)	terrena terrena	South Africa	Natal: Willowgrange	-29.103596	29.925676
Trachynotina	Ossiporis	(Ossiporis)	terrena terrena	South Africa	Estcourt	-29.01269	29.86619
Trachynotina	Ossiporis	(Ossiporis)	terrena rhodesiana	Zimbabwe	Salisbury	-17.82772	31.05337
Trachynotina	Ossiporis	(Ossiporis)	terrena rhodesiana	Zimbabwe	Macheke	-18.13901	31.84933
Trachynotina	Ossiporis	(Ossiporis)	terrena zoutpansbergensis	South Africa	Zoutpansberg distr. Zoutpan	-23.00837	29.76899
Trachynotina	Ossiporis	(Ossiporis)	terrena zoutpansbergensis	South Africa	Pietersburg	-23.90449	29.46885
Trachynotina	Ossiporis	(Ossiporis)	undulicostis	Zimbabwe	Southern Rhodesia: Inyanga	-18.21586	32.74114
Trachynotina	Somaticus	(Acromaticus)	adventitus	South Africa	Van Rhynsdorp	-31.610772	18.744074
Trachynotina	Somaticus	(Acromaticus)	adventitus	South Africa	Garies	-30.572812	17.989474
Trachynotina	Somaticus	(Acromaticus)	adventitus	South Africa	Garies	-30.572812	17.989474
Trachynotina	Somaticus	(Acromaticus)	albanyensis	South Africa	Brakkloof W. of Grahamstown	-33.327829	26.462503
Trachynotina	Somaticus	(Acromaticus)	bisinuatus	South Africa	Van Rhynsdorp	-31.610772	18.744074
Trachynotina	Somaticus	(Acromaticus)	caviventris	South Africa	Oograbies	-28.602333	20.323767
Trachynotina	Somaticus	(Acromaticus)	cohaerens	South Africa	Willowmore	-33.299103	23.489794
Trachynotina	Somaticus	(Acromaticus)	cohaerens	South Africa	btwn. George and Uniondale	-33.76808	22.789639
Trachynotina	Somaticus	(Acromaticus)	corallipes	South Africa	Elands Bay	-32.309929	18.344453
Trachynotina	Somaticus	(Acromaticus)	dimorphus	South Africa	Augusfontein near Calvinia	-31.953245	19.36912
Trachynotina	Somaticus	(Acromaticus)	hirundo	South Africa	Clanwilliam	-32.204248	18.902664
Trachynotina	Somaticus	(Acromaticus)	hirundo	South Africa	Graafwater	-32.154068	18.603853
Trachynotina	Somaticus	(Acromaticus)	hirundo	South Africa	Elands Bay	-32.315421	18.350032
Trachynotina	Somaticus	(Acromaticus)	hirundo	South Africa	btwn Leipoldtville and Elands Bay	-32.263442	18.424284
Trachynotina	Somaticus	(Acromaticus)	karrooensis	South Africa	Willowmore	-33.299103	23.489794
Trachynotina	Somaticus	(Acromaticus)	licinoides	South Africa	Malmesbury	-33.45	18.733333
Trachynotina	Somaticus	(Acromaticus)	licinoides	South Africa	Swellendam	-34.033333	20.433333
Trachynotina	Somaticus	(Acromaticus)	malaisei	South Africa	Nieuwoudtville	-31.37515	19.111348
Trachynotina	Somaticus	(Acromaticus)	moerens	South Africa	Grahmstown (Cap. b. sp.)	-33.324949	26.542629
Trachynotina	Somaticus	(Acromaticus)	moerens	South Africa	Farm Resolution near Fort Brown	-33.13207	26.616495
Trachynotina	Somaticus	(Acromaticus)	namaquensis	South Africa	Van Rhynsdorp	-31.610772	18.744074
Trachynotina	Somaticus	(Acromaticus)	namaquensis	South Africa	Nieuwoudtville	-31.37515	19.111348
Trachynotina	Somaticus	(Acromaticus)	namaquensis	South Africa	Vredendal	-31.664444	18.506111
Trachynotina	Somaticus	(Acromaticus)	nitens	South Africa	Garies	-30.572812	17.989474
Trachynotina	Somaticus	(Acromaticus)	nitens	South Africa	Garies	-30.572812	17.989474
Trachynotina	Somaticus	(Acromaticus)	nitens	South Africa	Augusfontein near Calvinia	-31.953245	19.36912
Trachynotina	Somaticus	(Acromaticus)	nollothensis	South Africa	Port Nolloth	-29.245959	16.896729
Trachynotina	Somaticus	(Acromaticus)	praephallatus frigidorae	South Africa	Port Nolloth	-29.245959	16.896729
Trachynotina	Somaticus	(Acromaticus)	praephallatus praephallatus	South Africa	Hondeklip Bay	-30.331097	17.292326
Trachynotina	Somaticus	(Acromaticus)	praephallatus praephallatus	South Africa	Soebatsfontein	-30.11895	17.590429
Trachynotina	Somaticus	(Acromaticus)	punctiger	South Africa	Veldrift	-32.758968	18.166003
Trachynotina	Somaticus	(Acromaticus)	punctiger	South Africa	btwn. Leipoldtville and Elands Bay	-32.268296	18.424662
Trachynotina	Somaticus	(Acromaticus)	punctiger	South Africa	Clanwilliam	-32.204248	18.902664
Trachynotina	Somaticus	(Acromaticus)	purcelli	South Africa	Touws River	-33.337778	20.033611
Trachynotina	Somaticus	(Acromaticus)	saxicola	South Africa	Pofadder	-29.128605	19.395094
Trachynotina	Somaticus	(Acromaticus)	scaber	South Africa	Willowmore	-33.299103	23.489794
Trachynotina	Somaticus	(Acromaticus)	striatus	South Africa	Langebaan	-33.060117	18.048743
Trachynotina	Somaticus	(Acromaticus)	striatus	South Africa	Hopefield	-33.034169	18.314839
Trachynotina	Somaticus	(Acromaticus)	striatus	South Africa	Saldanha Bay	-33.008254	18.008642
Trachynotina	Somaticus	(Acromaticus)	suturalifer	South Africa	Bredasdorp	-34.533333	20.033333
Trachynotina	Somaticus	(Acromaticus)	suturalifer	South Africa	Houw Hoek	-34.205466	19.151665
Trachynotina	Somaticus	(Acromaticus)	transmontanus	South Africa	Matjesfontein	-33.216667	20.583333
Trachynotina,Somaticus,(Acromaticus),vansonianus,South Africa,Van Rhyn's Pass; Bokkeveld Mountains,-31.383244,19.020796
Trachynotina	Somaticus	(Bechuanitis)	bohemani bohemani	Botswana	N'Gami	-20.481516	22.838806
Trachynotina	Somaticus	(Bechuanitis)	bohemani bohemani	Namibia	Omaruru	-21.429259	15.948732
Trachynotina,Somaticus,(Bechuanitis),bohemani bohemani,Namibia,Erongo Mountains;,-21.665543,15.666111
Trachynotina	Somaticus	(Bechuanitis)	bohemani bohemani	Namibia	btwn. Karibib and Erongo Mountains	-21.817941	15.76789
Trachynotina	Somaticus	(Bechuanitis)	bohemani bohemani	Namibia	farm Kaliombo nr. Karibib	-21.939587	15.856586
Trachynotina	Somaticus	(Bechuanitis)	bohemani bohemani	Namibia	Swakop	-22.663928	14.541493
Trachynotina	Somaticus	(Bechuanitis)	bohemani gaerdesi	Namibia	Waterberg	-20.516913	17.233387
Trachynotina,Somaticus,(Bechuanitis),bohemani scherzi,Namibia,farm Neudamm; 25 m. E of Windhoek,-22.540165,17.458428
Trachynotina	Somaticus	(Bechuanitis)	bohemani scherzi	Namibia	Windhoek	-22.572243	17.081848
Trachynotina	Somaticus	(Bechuanitis)	brucki brucki	Botswana	N'Gami	-20.481516	22.838806
Trachynotina	Somaticus	(Bechuanitis)	brucki brucki	Botswana	Damara Pan	-22.1	22.45
Trachynotina	Somaticus	(Bechuanitis)	brucki ovamboanus	Namibia	Oshikango	-17.399672	15.888675
Trachynotina	Somaticus	(Bechuanitis)	brucki poweri	South Africa	Kimberley	-28.732386	24.751173
Trachynotina	Somaticus	(Bechuanitis)	cinctus	Namibia	Otjosondu	-21.302106	17.880303
Trachynotina	Somaticus	(Bechuanitis)	cinctus	Namibia	surroundings of Windhoek	-22.572243	17.081848
Trachynotina	Somaticus	(Bechuanitis)	cinctus	Botswana	Dama Rald	-22.1	22.45
Trachynotina	Somaticus	(Bechuanitis)	geniculatus geniculatus	South Africa	Kuruman	-27.460865	23.431047
Trachynotina	Somaticus	(Bechuanitis)	geniculatus geniculatus	South Africa	Junction Marico and Limpopo Rivers	-24.520118	26.50006
Trachynotina	Somaticus	(Bechuanitis)	geniculatus geniculatus	South Africa	Moordrif	-24.516667	28.716667
Trachynotina	Somaticus	(Bechuanitis)	geniculatus geniculatus	Namibia	Zebediela	-24.31	29.27
Trachynotina	Somaticus	(Bechuanitis)	geniculatus hessei	Mozambique	Alto	-15.643837	37.686613
Trachynotina	Somaticus	(Bechuanitis)	geniculatus hessei	Zimbabwe	Umtali	-18.977816	32.650364
Trachynotina	Somaticus	(Bechuanitis)	geniculatus hessei	Mozambique	Chicualacuala	-22.083333	31.683333
Trachynotina	Somaticus	(Bechuanitis)	geniculatus hessei	Botswana	Kuke Pan	-23.316667	24.45
Trachynotina	Somaticus	(Bechuanitis)	geniculatus hessei	Mozambique	Mapai	-22.853694	31.967699
Trachynotina	Somaticus	(Bechuanitis)	geniculatus hessei	Mozambique	Massangena	-21.537778	32.956389
Trachynotina	Somaticus	(Bechuanitis)	geniculatus hessei	Botswana	Maun	-19.994167	23.418333
Trachynotina	Somaticus	(Bechuanitis)	geniculatus hessei	Zimbabwe	Salisbury	-17.829167	31.052222
Trachynotina	Somaticus	(Bechuanitis)	geniculatus hessei	Zimbabwe	West nicholson	-21.06667	29.36667
Trachynotina	Somaticus	(Bechuanitis)	geniculatus hessei	South Africa	Zoutpan	-29.5825	24.398
Trachynotina	Somaticus	(Bechuanitis)	geniculatus pluricostatus	Zimbabwe	Bulawayo	-20.17	28.58
Trachynotina	Somaticus	(Bechuanitis)	hereroensis	Namibia	11 m E of Omutati	-19.440286	17.127771
Trachynotina	Somaticus	(Bechuanitis)	rugulosicollis	Zambia	Victoria Falls	-17.92238	25.864582
Trachynotina	Somaticus	(Bechuanitis)	rugulosicollis	Botswana	Tsotsoroga Pan	-18.716667	24.35
Trachynotina	Somaticus	(Ceromelaephus)	badeni	South Africa	Upington	-28.439984	21.247484
Trachynotina	Somaticus	(Ceromelaephus)	badeni	South Africa	Riemvastmak NW of Kakamas	-28.474389	20.317161
Trachynotina	Somaticus	(Ceromelaephus)	badeni	South Africa	Aughrabies Fall	-28.602998	20.34588
Trachynotina	Somaticus	(Ceromelaephus)	badeni	South Africa	Keimoes	-28.705016	20.967503
Trachynotina	Somaticus	(Ceromelaephus)	badeni	South Africa	Kakamas	-28.759764	20.540098
Trachynotina	Somaticus	(Ceromelaephus)	badeni	South Africa	Pella	-29.034787	19.152897
Trachynotina	Somaticus	(Ceromelaephus)	badeni	South Africa	Port Nolloth	-29.245959	16.896729
Trachynotina	Somaticus	(Ceromelaephus)	badeni	South Africa	Kenhardt	-29.348272	21.15173
Trachynotina	Somaticus	(Ceromelaephus)	badeni	South Africa	Concordia	-29.53385	17.951015
Trachynotina	Somaticus	(Ceromelaephus)	badeni	South Africa	Dikbome Koup	-33.195	20.859167
Trachynotina	Somaticus	(Ceromelaephus)	badeni	South Africa	Verloor	-34.25783	18.39917
Trachynotina	Somaticus	(Ceromelaephus)	seminitidus	Namibia	Keetmanshoop	-26.572708	18.132272
Trachynotina	Somaticus	(Ceromelaephus)	strangulatus arborarius	Namibia	Luderitzbucht	-26.647125	15.155552
Trachynotina	Somaticus	(Ceromelaephus)	strangulatus arborarius	Namibia	Arsab Mountains	-27.084014	16.316274
Trachynotina	Somaticus	(Ceromelaephus)	strangulatus arborarius	Namibia	Witputs	-28.600909	18.018269
Trachynotina	Somaticus	(Ceromelaephus)	strangulatus auobensis	Namibia	Stamprietfontein	-24.344363	18.40217
Trachynotina	Somaticus	(Ceromelaephus)	strangulatus patzelti	Namibia	Ketmanshoop	-26.572708	18.132272
Trachynotina	Somaticus	(Ceromelaephus)	strangulatus rehobothensis	Namibia	Rehoboth	-23.321155	17.087804
Trachynotina	Somaticus	(Ceromelaephus)	wahlbergi ausensis	Namibia	Aus	-26.668657	14.533819
Trachynotina	Somaticus	(Ceromelaephus)	wahlbergi ausensis	Namibia	Kubub	-27.966756	19.016599
Trachynotina	Somaticus	(Ceromelaephus)	wahlbergi wahlbergi	Namibia	Cape Cross	-21.7833	13.9333
Trachynotina	Somaticus	(Ceromelaephus)	wahlbergi wahlbergi	Namibia	Windhoek	-22.572243	17.081848
Trachynotina	Somaticus	(Ceromelaephus)	wahlbergi wahlbergi	Namibia	Swakop	-22.663928	14.541493
Trachynotina	Somaticus	(Ceromelaephus)	wahlbergi wahlbergi	Namibia	Ababis	-23.990056	16.094216
Trachynotina	Somaticus	(Clinocranion)	planatus drukeri	Namibia	Namtib btwn. Aus and Helmeringshausen	-26.333326	16.604686
Trachynotina	Somaticus	(Clinocranion)	planatus drukeri	Namibia	Aus	-26.668657	16.267131
Trachynotina	Somaticus	(Clinocranion)	planatus planatus	Namibia	btwn. Tses and Asab	-25.693512	18.038014
Trachynotina	Somaticus	(Clinocranion)	planatus planatus	Namibia	Klein-Karas	-27.564825	18.076927
Trachynotina	Somaticus	(Clinocranion)	planatus planatus	Namibia	Warmbad	-28.45	18.733173
Trachynotina,Somaticus,(Clinocranion),planatus planatus,South Africa,Riemvastmak; NW of Kakamas,-28.474389,20.317161
Trachynotina	Somaticus	(Clinocranion)	planatus planatus	South Africa	Nabeis 30 m W of Kakamas	-28.686563	20.039901
Trachynotina	Somaticus	(Clinocranion)	planatus planatus	South Africa	De Kais-Kaama	-28.759764	20.540098
Trachynotina	Somaticus	(Clinocranion)	planatus planatus	South Africa	Kakamas	-28.759764	20.540098
Trachynotina	Somaticus	(Clinocranion)	planatus planatus	South Africa	Pella	-29.034787	19.152897
Trachynotina	Somaticus	(Clinocranion)	planatus planatus	South Africa	Pofadder	-29.128605	19.395094
Trachynotina	Somaticus	(Clinocranion)	planatus planatus	South Africa	Aggeneys	-29.238018	18.842603
Trachynotina	Somaticus	(Clinocranion)	planatus planatus	South Africa	Steinkopf	-29.261061	17.733894
Trachynotina	Somaticus	(Clinocranion)	planatus planatus	South Africa	Kenhardt	-29.345686	21.15772
Trachynotina	Somaticus	(Clinocranion)	planatus planatus	South Africa	Van Wyk's Vlei	-30.350014	21.81961
Trachynotina	Somaticus	(Clinocranion)	planatus planatus	South Africa	Vogelfontein	-32.689222	21.805532
Trachynotina	Somaticus	(Clinocranion)	planatus planatus	South Africa	Fraserburg Road	-32.774954	21.978357
Trachynotina	Somaticus	(Clinocranion)	planatus planatus	South Africa	Lammerskraal	-32.815346	22.313882
Trachynotina	Somaticus	(Clinocranion)	planatus planatus	South Africa	Richmond	-31.381731	23.929389
Trachynotina	Somaticus	(Clinocranion)	planatus planatus	South Africa	Verloor	-34.25783	18.39917
Trachynotina	Somaticus	(Clinocranion)	planatus subdamarensis	Namibia	Naukluft	-24.262389	16.242773
Trachynotina	Somaticus	(Clinocranion)	spinosus	South Africa	Vioolsdrift	-28.76971	17.623293
Trachynotina	Somaticus	(Clinocranion)	spinosus	South Africa	Pella	-29.034787	19.152897
Trachynotina	Somaticus	(Clinocranion)	spinosus	South Africa	Pofadder	-29.128605	19.395094
Trachynotina,Somaticus,(Clinocranion),spinosus,South Africa,Brackputs; halfway btwn. Pofadder and Springok,-29.455811,18.616603
Trachynotina	Somaticus	(Clinocranion)	spinosus	South Africa	Concordia	-29.53385	17.951015
Trachynotina	Somaticus	(Clinocranion)	spinosus	South Africa	Calvinia	-31.469447	19.773819
Trachynotina	Somaticus	(Diacis)	angustus	South Africa	Van Wyk's Vlei	-30.350014	21.81961
Trachynotina	Somaticus	(Diacis)	distinctus	Botswana	Ngami	-20.481516	22.838806
Trachynotina	Somaticus	(Diacis)	distinctus	Botswana	Damara Pan	-22.1	22.45
Trachynotina	Somaticus	(Diacis)	distinctus	Botswana	Gemsbok Pan	-21.6667	21.5833
Trachynotina	Somaticus	(Diacis)	distinctus	Botswana	Kuke Pan	-23.3115	24.4792
Trachynotina	Somaticus	(Diacis)	regalis	Namibia	Stamprietfontein	-24.344363	18.40217
Trachynotina	Somaticus	(Diacis)	regalis	South Africa	btwn. Abeam and Upington	-28.17142	20.738894
Trachynotina	Somaticus	(Diacis)	regalis	South Africa	Molopo River nr. Witdraai	-29.443534	25.076043
Trachynotina	Somaticus	(Somaticus)	aeneus	Botswana	Ngami	-20.481516	22.838806
Trachynotina	Somaticus	(Somaticus)	aeneus	Botswana	Gemsbok Pan	-21.6667	21.5833
Trachynotina	Somaticus	(Somaticus)	aeneus	Botswana	Kuke Pan	-23.3115	24.4792
Trachynotina	Somaticus	(Somaticus)	aeneus	Botswana	Tsotsoroga Pan	-18.716667	24.35
Trachynotina,Somaticus,(Somaticus),bisbicostatus,Namibia,Trekkopje; Bahnstation zwischen Swakopmund und Usakos,-22.291221,15.102425
Trachynotina	Somaticus	(Somaticus)	bisbicostatus	Namibia	Cape Cross	-21.7833	13.9333
Trachynotina	Somaticus	(Somaticus)	bisbicostatus	Namibia	Okahandja	-21.98366	16.915255
Trachynotina,Somaticus,(Somaticus),decoratipes cisfluminis,South Africa,Riemvastmak; NW of Kakamas,-28.474389,20.317161
Trachynotina	Somaticus	(Somaticus)	decoratipes cisfluminis	Namibia	10 m N of Vioolsdrift	-28.748984	17.788939
Trachynotina	Somaticus	(Somaticus)	decoratipes decoratipes	South Africa	Pella	-29.034787	19.152897
Trachynotina	Somaticus	(Somaticus)	decoratipes decoratipes	South Africa	Concordia	-29.53385	17.951015
Trachynotina	Somaticus	(Somaticus)	decoratipes decoratipes	South Africa	Henkries	-28.957	18.105
Trachynotina	Somaticus	(Somaticus)	decoratipes decoratipes	South Africa	W of Goodhouse	-28.912528	18.21075
Trachynotina	Somaticus	(Somaticus)	glabriventris	South Africa	Concorida	-29.53385	17.951015
Trachynotina	Somaticus	(Somaticus)	glabriventris	South Africa	Bowesdorp nr. Kamieskroon	-30.153684	17.932558
Trachynotina	Somaticus	(Somaticus)	glabriventris	South Africa	Hondeklip Bay	-30.331097	17.292326
Trachynotina,Somaticus,(Somaticus),glabriventris,South Africa,Buffels Rive; nr. Grootmist,-29.615806,17.083333
Trachynotina	Somaticus	(Somaticus)	glabriventris	South Africa	Klipfontein	-26.5003	28.55
Trachynotina	Somaticus	(Somaticus)	glabriventris	South Africa	O'Okiep	-29.583711	17.87685
Trachynotina	Somaticus	(Somaticus)	rugosus rugosissimus	South Africa	Nieuwoudtville	-31.37515	19.111348
Trachynotina,Somaticus,(Somaticus),rugosus rugosissimus,South Africa,Augusfontein; near Calvinia,-31.953245,19.36912
Trachynotina	Somaticus	(Somaticus)	rugosus rugosissimus	South Africa	btwn. Citrusdal and Clanwilliam	-32.388235	18.952411
Trachynotina	Somaticus	(Somaticus)	rugosus rugosissimus	South Africa	Klaver	-31.773585	18.630645
Trachynotina	Somaticus	(Somaticus)	rugosus rugosissimus	South Africa	Nardouw Mountains	-31.933333	18.766731
Trachynotina	Somaticus	(Somaticus)	rugosus rugosissimus	South Africa	Pakhuis Pass	-32.120378	19.058863
Trachynotina	Somaticus	(Somaticus)	rugosus testaceipes	South Africa	Van Rhynsdorp	-31.610772	18.744074
Trachynotina	Somaticus	(Somaticus)	stali	Namibia	Swakop	-22.663928	14.541493
Trachynotina	Somaticus	(Somaticus)	stali	South Africa	Rustenberg	-25.648839	27.267786
Trachynotina	Somaticus	(Somaticus)	straminicornis	Namibia	Arasab Mountains	-27.084014	16.316274
Trachynotina	Somaticus	(Somaticus)	straminicornis	Namibia	btw. Kubub and Witputs	-28.418259	18.566725
Trachynotina	Somaticus	(Somaticus)	stridulatus	South Africa	Clanwilliam	-32.204248	18.902664
Trachynotina	Somaticus	(Somaticus)	stridulatus	South Africa	Van Rhynsdorp	-31.610772	18.744074
Trachynotina	Somaticus	(Somaticus)	welwitschi	Angola	Mo??medes	-15.2	12.15
Trachynotina	Somaticus	(Tracheloeum)	carinatus cancellatus	South Africa	Richmond	-31.386713	23.929736
Trachynotina	Somaticus	(Tracheloeum)	carinatus carinatus	South Africa	Burghersdorp	-30.992222	26.324722
Trachynotina	Somaticus	(Tracheloeum)	carinatus carinatus	South Africa	Seymour	-32.55	26.766
Trachynotina	Somaticus	(Tracheloeum)	carinatus carinatus	South Africa	Whittlesea	-32.17588	26.82437
Trachynotina	Somaticus	(Tracheloeum)	carinatus chevrolati	South Africa	Kirkwood	-33.400278	25.4425
Trachynotina	Somaticus	(Tracheloeum)	contractus	South Africa	Hartz River	-28.4	24.3
Trachynotina	Somaticus	(Tracheloeum)	fahraeusi	South Africa	Pretoria	-25.738691	28.234532
Trachynotina	Somaticus	(Tracheloeum)	fahraeusi	South Africa	Junction Marico and Limpopo Rivers	-24.520118	26.50006
Trachynotina	Somaticus	(Tracheloeum)	giganteus	South Africa	Rustenburg	-25.648839	27.267786
Trachynotina	Somaticus	(Tracheloeum)	giganteus	South Africa	De Kroon	-25.6738	27.8014
Trachynotina	Somaticus	(Tracheloeum)	hoffmanni	South Africa	Willowmore	-33.299103	23.489794
Trachynotina	Somaticus	(Tracheloeum)	impressicollis	South Africa	Grahamstown	-33.324949	26.542629
Trachynotina	Somaticus	(Tracheloeum)	impressicollis	South Africa	Uitenhage	-33.777815	25.412858
Trachynotina	Somaticus	(Tracheloeum)	impressicollis	South Africa	Somerset East	-32.716667	25.583333
Trachynotina	Somaticus	(Tracheloeum)	impressicollis	South Africa	Dunbrody	-33.47	25.54
Trachynotina	Somaticus	(Tracheloeum)	impressicollis	South Africa	Farm Resolution near Fort Brown	-33.13207	26.616495
Trachynotina	Somaticus	(Tracheloeum)	intermedius	South Africa	Melmoth	-28.581148	31.400808
Trachynotina	Somaticus	(Tracheloeum)	laticollis	South Africa	Cape of Good Hope	-34.188051	18.409475
Trachynotina	Somaticus	(Tracheloeum)	marginatum	Lesotho	Mamathes	-29.125902	27.833727
Trachynotina	Somaticus	(Tracheloeum)	pretorianus bushveldeus	South Africa	Waterval	-25.65	30.333333
Trachynotina	Somaticus	(Tracheloeum)	pretorianus pretorianus	South Africa	Pretoria-Brooklyn	-25.738691	28.234532
Trachynotina	Somaticus	(Tracheloeum)	pretorianus pretorianus	South Africa	Pretoria-Brooklyn	-25.738691	28.234532
Trachynotina	Somaticus	(Tracheloeum)	pretorianus pretorianus	South Africa	Hartebeestpoort	-25.744167	27.899444
Trachynotina	Somaticus	(Tracheloeum)	silphoides metallescens	South Africa	Macahadodorp	-25.666667	30.25
Trachynotina	Somaticus	(Tracheloeum)	silphoides plicipennis	South Africa	Barberton	-25.788391	31.053027
Trachynotina	Somaticus	(Tracheloeum)	silphoides plicipennis	South Africa	Bonnefoi near Machadodorp	-25.916783	30.183333
Trachynotina	Somaticus	(Tracheloeum)	silphoides plicipennis	South Africa	Leydenburg	-25.096	30.446
Trachynotina	Somaticus	(Tracheloeum)	silphoides plicipennis	South Africa	Middleburg	-25.770599	29.46916
Trachynotina	Somaticus	(Tracheloeum)	similis	South Africa	Estcourt	-29	29.883333
Trachynotina	Somaticus	(Tracheloeum)	transvaalensis	South Africa	Pretoria	-25.738691	28.234532
Trachynotina	Somaticus	(Tracheloeum)	transvaalensis	South Africa	Volksrust	-27.366667	29.883333
Trachynotina	Somaticus	(Tracheloeum)	vittiger	South Africa	Kimberley	-28.732386	24.751173
Trachynotina	Somaticus	(Tracheloeum)	vittiger	South Africa	Diamond Fields (=Kimberley)	-28.7298	24.7477
Trachynotina	Somaticus	(Trachyderes)	albomaculatus	South Africa	Upington	-28.439984	21.247484
Trachynotina	Somaticus	(Trachyderes)	albomaculatus	South Africa	Keimoes	-28.705016	20.967503
Trachynotina	Somaticus	(Trachyderes)	albomaculatus	South Africa	Kakamas	-28.759764	20.540098
Trachynotina	Somaticus	(Trachyderes)	albomaculatus	South Africa	Pofadder	-29.128605	19.395094
Trachynotina	Somaticus	(Trachyderes)	albomaculatus	South Africa	Prieska	-29.668487	22.746754
Trachynotina	Somaticus	(Trachyderes)	albomaculatus	South Africa	Van Wyk's Vlei	-30.350014	21.81961
Trachynotina	Somaticus	(Trachyderes)	albomaculatus	South Africa	Cradok	-32.189165	25.628863
Trachynotina	Somaticus	(Trachyderes)	albomaculatus	South Africa	Douglas (Griqualand West)	-29.1142	23.7503
Trachynotina	Somaticus	(Trachyderes)	albomaculatus	South Africa	Rosmead	-31.484318	25.117354
Trachynotina	Somaticus	(Trachyderes)	barnardi	South Africa	Kakamas	-28.759764	20.540098
Trachynotina	Somaticus	(Trachyderes)	bipunctatus bipunctatus	South Africa	Pella	-29.034787	19.152897
Trachynotina	Somaticus	(Trachyderes)	bipunctatus bipunctatus	South Africa	Pofadder	-29.128605	19.395094
Trachynotina	Somaticus	(Trachyderes)	bipunctatus pilosus	South Africa	Aughrabies Falls	-28.602998	20.34588
Trachynotina	Somaticus	(Trachyderes)	bipunctatus pilosus	South Africa	Kakamas	-28.759764	20.540098
Trachynotina	Somaticus	(Trachyderes)	bipunctatus pilosus	South Africa	Kenhardt	-29.348272	21.15173
Trachynotina	Somaticus	(Trachyderes)	bipunctatus pilosus	South Africa	Fraserburg	-31.923213	21.512784
Trachynotina	Somaticus	(Trachyderes)	bipunctatus pilosus	South Africa	Fraserburg (Cape Colony)	-31.923213	21.512784
Trachynotina	Somaticus	(Trachyderes)	braunsi	South Africa	Willowmore	-33.299103	23.489794
Trachynotina	Somaticus	(Trachyderes)	cordipennis	South Africa	Willowmore	-33.299103	23.489794
Trachynotina	Somaticus	(Trachyderes)	dubius	Namibia	Karibib	-21.939587	15.856586
Trachynotina	Somaticus	(Trachyderes)	dubius	Namibia	Karibib	-21.939587	15.856586
Trachynotina	Somaticus	(Trachyderes)	dubius	Namibia	Okahandja	-21.98366	16.915255
Trachynotina	Somaticus	(Trachyderes)	dubius	Namibia	Okahandja	-21.98366	16.915255
Trachynotina	Somaticus	(Trachyderes)	dutoiti	Namibia	10 m. N of Vioolsdrift	-28.748984	17.788939
Trachynotina	Somaticus	(Trachyderes)	fitzsimonsi	Namibia	Berseba	-25.998468	17.771069
Trachynotina	Somaticus	(Trachyderes)	fitzsimonsi	Namibia	Kuibis	-26.621868	16.744365
Trachynotina	Somaticus	(Trachyderes)	goryi	South Africa	Pella	-29.034787	19.152897
Trachynotina	Somaticus	(Trachyderes)	goryi	South Africa	Pofadder	-29.128605	19.395094
Trachynotina	Somaticus	(Trachyderes)	goryi	South Africa	Aggeneys	-29.238018	18.842603
Trachynotina	Somaticus	(Trachyderes)	goryi	South Africa	15 M. E of Port Nolloth	-29.246086	17.147521
Trachynotina	Somaticus	(Trachyderes)	goryi	South Africa	Oograbies	-29.25	18.53333
Trachynotina	Somaticus	(Trachyderes)	gracilipes	South Africa	Clanwilliam	-32.204248	18.902664
Trachynotina	Somaticus	(Trachyderes)	gracilipes	South Africa	Clanwilliam	-32.204248	18.902664
Trachynotina	Somaticus	(Trachyderes)	gracilipes	South Africa	Van Rhynsdorp	-31.610772	18.744074
Trachynotina	Somaticus	(Trachyderes)	gracilipes	South Africa	Nieuwoudtville	-31.37515	19.111348
Trachynotina	Somaticus	(Trachyderes)	gracilipes	South Africa	Graafwater	-32.154068	18.603853
Trachynotina	Somaticus	(Trachyderes)	gracilipes	South Africa	Elands Bay	-32.315421	18.350032
Trachynotina	Somaticus	(Trachyderes)	gracilipes	South Africa	btwn. Clanwilliam and Nardouw	-32.009726	18.790644
Trachynotina	Somaticus	(Trachyderes)	gracilipes	South Africa	btwn. Graafwater and Clanwiliam	-32.159044	18.759333
Trachynotina	Somaticus	(Trachyderes)	gracilipes	South Africa	btwn. Leipoldtville and Elands Bay	-32.261239	18.425658
Trachynotina	Somaticus	(Trachyderes)	gracilipes	South Africa	Bulhoek btwn. Klaver and Clanwilliam	-31.976869	18.745069
Trachynotina	Somaticus	(Trachyderes)	gracilipes	South Africa	Pakhuis Pass	-32.120378	19.058863
Trachynotina	Somaticus	(Trachyderes)	gracilipes	South Africa	Olifants River btwn. Citrusdal and Clanwilliam	-32.37201	18.948256
Trachynotina,Somaticus,(Trachyderes),gracilipes,South Africa,Papendorp; mouth of olifants River,-31.7,18.216667
Trachynotina	Somaticus	(Trachyderes)	gracilipes	South Africa	St. Helena Bay	-32.758333	18.027778
Trachynotina	Somaticus	(Trachyderes)	gracilipes	South Africa	Vredendal	-31.664444	18.506111
Trachynotina	Somaticus	(Trachyderes)	gunvorae amnigenus	South Africa	Goodhouse	-28.912528	18.21075
Trachynotina	Somaticus	(Trachyderes)	gunvorae gunvorae	South Africa	Narugas 65 m W. of Upington	-29.298733	19.244743
Trachynotina	Somaticus	(Trachyderes)	haagi haagi	South Africa	Pella	-29.034787	19.152897
Trachynotina	Somaticus	(Trachyderes)	haagi haagi	South Africa	Pella	-29.034787	19.152897
Trachynotina	Somaticus	(Trachyderes)	haagi haagi	South Africa	Prieska	-29.668487	22.746754
Trachynotina	Somaticus	(Trachyderes)	haagi pilipeplus	Namibia	btwn. Tses and Asab.	-25.675914	18.038613
Trachynotina	Somaticus	(Trachyderes)	incostatus	Namibia	Klein Waterberg	-20.668425	17.133435
Trachynotina	Somaticus	(Trachyderes)	incostatus	Namibia	Klein Waterberg	-20.668425	17.133435
Trachynotina	Somaticus	(Trachyderes)	incostatus	Namibia	Stamprietfontein	-24.344363	18.40217
Trachynotina	Somaticus	(Trachyderes)	incostatus	Namibia	Keetmanshoop	-26.572708	18.132272
Trachynotina	Somaticus	(Trachyderes)	incostatus	Namibia	Aroab	-26.800421	19.650744
Trachynotina	Somaticus	(Trachyderes)	incostatus	South Africa	Kuruman	-27.460865	23.431047
Trachynotina	Somaticus	(Trachyderes)	incostatus	South Africa	Upington	-28.439984	21.247484
Trachynotina	Somaticus	(Trachyderes)	incostatus	Namibia	Stolzenfels	-28.499985	19.666756
Trachynotina	Somaticus	(Trachyderes)	incostatus	South Africa	Kakamas	-28.759764	20.540098
Trachynotina	Somaticus	(Trachyderes)	incostatus	South Africa	Pofadder	-29.128605	19.395094
Trachynotina	Somaticus	(Trachyderes)	incostatus	Namibia	Rietfontein	-21.9107	20.9097
Trachynotina	Somaticus	(Trachyderes)	kungorum	Namibia	Gautscha Pan	-19.9143	20.5993
Trachynotina	Somaticus	(Trachyderes)	plutus	South Africa	Willowmore	-33.283333	23.483333
Trachynotina	Somaticus	(Trachyderes)	pygmaeus	South Africa	Boshof	-28.539044	25.239451
Trachynotina	Somaticus	(Trachyderes)	pygmaeus	Lesotho	Mamathes	-29.125902	27.833727
Trachynotina	Somaticus	(Trachyderes)	ratus	South Africa	Kuruman	-27.460865	23.431047
Trachynotina	Somaticus	(Trachyderes)	ratus	South Africa	Strydensburg	-29.947754	23.678497
Trachynotina	Somaticus	(Trachyderes)	tentyrioides	Botswana	N'Gami	-20.481516	22.838806
Trachynotina	Somaticus	(Trachyderes)	tentyrioides	Namibia	Neudamm 42 km ONO Windhoek	-22.438881	17.307578
Trachynotina	Somaticus	(Trachyderes)	tentyrioides	Namibia	Windhoek	-22.572243	17.081848
Trachynotina	Somaticus	(Trachyderes)	tentyrioides	Namibia	Windhoek	-22.572243	17.081848
Trachynotina	Somaticus	(Trachyderes)	tentyrioides	Namibia	Regenstein near Windhoek	-22.715717	17.03064
Trachynotina	Somaticus	(Trachyderes)	tentyrioides	Namibia	Naukluft	-24.16808	16.166762
Trachynotina	Somaticus	(Trachyderes)	tibialis	South Africa	Willowmore	-33.299103	23.489794
Trachynotina	Somaticus	(Trachyderes)	tibialis	South Africa	George	-33.982196	22.429628
Trachynotina	Somaticus	(Trachyderes)	zinni	South Africa	Dikbome Koup	-33.195	20.859167
Trachynotina	Somaticus	(Trichotrachys)	angulatus	Botswana	Gaberones	-24.647417	25.9181
Trachynotina	Somaticus	(Trichotrachys)	angulatus	South Africa	Rustenburg	-25.648839	27.267786
Trachynotina	Somaticus	(Trichotrachys)	angulatus	South Africa	Pretoria	-25.738691	28.234532
Trachynotina	Somaticus	(Trichotrachys)	angulatus	South Africa	Christiana	-27.92	25.16
Trachynotina	Somaticus	(Trichotrachys)	angulatus	South Africa	Delareyville	-26.683333	25.466667
Trachynotina	Somaticus	(Trichotrachys)	angulatus	South Africa	Gravelotte	-23.95	30.616667
Trachynotina	Somaticus	(Trichotrachys)	angulatus	Botswana	Metsimaklaba	-24.5333	25.4833
Trachynotina	Somaticus	(Trichotrachys)	angulatus	South Africa	Nylstroom	-24.7	28.4001
Trachynotina	Somaticus	(Trichotrachys)	angulatus	South Africa	Springbok Flats	-24.6	29.083333
Trachynotina	Somaticus	(Trichotrachys)	angulatus	Namibia	Zebediela	-24.31	29.27
Trachynotina	Somaticus	(Trichotrachys)	darlingtoni	Swaziland	near Hlatikulu	-26.963912	31.314936
Trachynotina	Somaticus	(Trichotrachys)	darlingtoni	South Africa	Piet Retief	-27.010688	30.804715
Trachynotina	Somaticus	(Trichotrachys)	griseus	South Africa	Dalton	-29.34132	30.632334
Trachynotina	Somaticus	(Trichotrachys)	griseus	South Africa	Doorn Kloof	-33.67	26.5
Trachynotina	Somaticus	(Trichotrachys)	griseus	South Africa	New Hanover	-29.354307	30.52346
Trachynotina	Somaticus	(Trichotrachys)	griseus	South Africa	Willowgrange	-29.05	29.95
Trachynotina	Somaticus	(Trichotrachys)	hispidus	Botswana	Metsimaklaba	-24.5333	25.4833
Trachynotina	Somaticus	(Trichotrachys)	newtoni	South Africa	Nqutu	-28.217169	30.671591
Trachynotina	Somaticus	(Trichotrachys)	obscurus	Zimbabwe	Gwelo	-19.461524	29.803225
Trachynotina	Somaticus	(Trichotrachys)	obscurus	Zimbabwe	Bulawayo	-20.17	28.58
Trachynotina	Somaticus	(Trichotrachys)	obscurus	Zimbabwe	Sebakwe	-18.801871	29.94664
Trachynotina	Somaticus	(Trichotrachys)	schalkwykae	South Africa	Nelspruit	-25.4773	30.9796
Trachynotina	Somaticus	(Trichotrachys)	sinuatus	South Africa	Makgabeng	-23.2454	28.8969
Trachynotina	Somaticus	(Trichotrachys)	sinuatus	South Africa	Naauwpoort	-26.186212	25.574018
Trachynotina	Somaticus	(Trichotrachys)	sinuatus	South Africa	Pietersburg	-23.911954	29.460722
Trachynotina	Somaticus	(Trichotrachys)	sordidus	Zimbabwe	Christmas Pass	-18.945193	32.632521
Trachynotina	Somaticus	(Trichotrachys)	sordidus	Tanzania	Lukuledi	-10.573108	38.804493
Trachynotina	Somaticus	(Trichotrachys)	terricola setulosus	Botswana	Gaberones	-24.647417	25.9181
Trachynotina	Somaticus	(Trichotrachys)	terricola setulosus	South Africa	Bethlehem	-28.230731	28.306969
Trachynotina	Somaticus	(Trichotrachys)	terricola setulosus	Lesotho	Mamathes	-29.125902	27.833727
Trachynotina	Somaticus	(Trichotrachys)	terricola setulosus	South Africa	Bethulie	-30.498722	25.974101
Trachynotina	Somaticus	(Trichotrachys)	terricola setulosus	South Africa	Burghersdorp	-30.992222	26.324722
Trachynotina	Somaticus	(Trichotrachys)	terricola setulosus	Lessuto	Leribe	-29.034291	28.292356
Trachynotina	Somaticus	(Trichotrachys)	terricola setulosus	Lesotho	Likhoele	-29.817783	27.293282
Trachynotina	Somaticus	(Trichotrachys)	terricola setulosus	Lesotho	Mahlatsa	-29.216667	28
Trachynotina	Somaticus	(Trichotrachys)	terricola setulosus	Lesotho	Mount Machache	-29.362088	27.897174
Trachynotina	Somaticus	(Trichotrachys)	terricola setulosus	South Africa	Smithfield	-30.2125	26.531389
Trachynotina	Somaticus	(Trichotrachys)	terricola setulosus	South Africa	Springfontein	-30.255984	25.703374
Trachynotina	Somaticus	(Trichotrachys)	terricola setulosus	South Africa	Zastron	-30.30225	27.08395
Trachynotina	Somaticus	(Trichotrachys)	varicollis brachythorax	South Africa	Barberton	-25.788391	31.053027
Trachynotina	Somaticus	(Trichotrachys)	varicollis brachythorax	South Africa	Louis Trichardt	-23.046389	29.904444
Trachynotina	Somaticus	(Trichotrachys)	varicollis brachythorax	South Africa	Marieps Mounthain	-24.541944	30.868611
Trachynotina,Somaticus,(Trichotrachys),varicollis brachythorax,South Africa,Three Sisters; 20 m SE of Barberton,-25.870626,31.081131
Trachynotina	Somaticus	(Trichotrachys)	varicollis disconnectus	Zimbabwe	Umtali	-18.977816	32.650364
Trachynotina	Somaticus	(Trichotrachys)	varicollis disconnectus	Zimbabwe	Christmas Pass	-18.945193	32.632521
Trachynotina	Somaticus	(Trichotrachys)	varicollis disconnectus	Zimbabwe	Vumba	-19.1	32.783333
Trachynotina	Somaticus	(Trichotrachys)	varicollis varicollis	South Africa	Zululand: Hluhluwe	-28.0253	32.2779
Trachynotina	Somaticus	(Trichotrachys)	vestitus	South Africa	Rustenburg	-25.648839	27.267786
Trachynotina	Somaticus	(Trichotrachys)	vestitus	South Africa	Balfour North	-26.649943	28.600036
Trachynotina	Somaticus	(Trichotrachys)	vestitus	Zimbabwe	Enkeldoorn	-19	30.15
Trachynotina	Somaticus	(Trichotrachys)	vestitus	South Africa	Koster	-25.866667	26.9
Trachynotina	Somaticus	(Trichotrachys)	vestitus	South Africa	Marieps Mounthain	-24.541944	30.868611
Trachynotina	Somaticus	(Trichotrachys)	vestitus	South Africa	Marquard	-28.666667	27.433333
Trachynotina	Somaticus	(Trichotrachys)	zumpti rhodesianus	Zimbabwe	Salisbury	-17.829167	31.052222
Trachynotina	Somaticus	(Trichotrachys)	zumpti zumpti	South Africa	Blaauwberg	-33.821915	18.487968
Trachynotina	Somaticus	(Trichotrachys)	zumpti zumpti	South Africa	Pretoria	-25.738691	28.234532
Trachynotina	Somaticus	(Trichotrachys)	zumpti zumpti	South Africa	Lake funduzi	-22.855	30.305556
Trachynotina	Somaticus	(Trichotrichus)	kraatzi fulvohirtus	South Africa	Willowmore	-33.299103	23.489794
Trachynotina	Somaticus	(Trichotrichus)	kraatzi kraatzi	South Africa	Loerisfontein	-30.933305	19.431768
Trachynotina	Somaticus	(Trichotrichus)	kraatzi orientalis	South Africa	Steynsburg	-31.302494	25.82291
Trachynotina	Somaticus	(Trichotrichus)	serratus	South Africa	Touwsriver	-33.33833	20.028714
Trachynotina	Somaticus	(Tropitrachys)	peregrinator	South Africa	Abercorn	-8.845833	31.372222
Trachynotina	Somaticus	(Tropitrachys)	peregrinator	Zambia	btwn. Kasempa and Serueba	-13.741397	26.175499
Trachynotina	Somaticus	incertae sedis	scutelliformis	South Africa	Willowmore	-33.299103	23.489794
Trachynotina	Trachynotus	(Trachynotus)	albulus	South Africa	Constantia	-34.031389	18.418333
Trachynotina,Trachynotus,(Trachynotus),lutosus,South Africa,Near the Triangle Ston.; Worcester district; Cape Colony,-33.645,19.443611
Trachynotina	Trachynotus	(Trachynotus)	meracus	South Africa	Cape Colony (Clanwilliam)	-32.192022	18.903091
Trachynotina	Trichethmus	(Trichethmus)	lobicolis	Tanzania	Ugogo: Bihawana	-6.266745	35.633456
